# Supplementary material for: CRISPR‐Knockout Screen Identifies Dmap1 as a Regulator of Chemically Induced Reprogramming and Differentiation of Cardiac Progenitors
Source: Stem Cells. 2019 Apr 23;37(7):958–72. doi: 10.1002/stem.3012 (PMC6767549; doi:10.1002/stem.3012)
Supplement: Supplementary file 2 — Table S1: Raw read counts and full screen gene list ranked by DE score. [file STEM-37-958-s002.xlsx]

## Sheet: DE Score and Ranking
id	p.neg	p.pos	log10(depletion P value)	-log10(enrichment P-value)	DE Score	Rank by DE
Tcap	0.99999	7.5504e-05	-4.34297e-06	4.12203	4.12203	1
Actc1	0.99273	9.8612e-05	-0.00316885	4.00607	4.0029	2
Dmap1	0.99998	0.00011043	-8.68598e-06	3.95691	3.9569	3
Riok2	0.90243	0.00012763	-0.0445865	3.89405	3.84946	4
Ebi3	0.99996	0.00019212	-1.73721e-05	3.71643	3.71641	5
Haus6	0.95277	0.00034528	-0.0210119	3.46183	3.44082	6
Lin54	0.77797	0.00037376	-0.109037	3.42741	3.31837	7
Chm	0.99989	0.00049145	-4.7775e-05	3.30852	3.30847	8
Vmn1r171	0.97846	0.00055647	-0.00945692	3.25456	3.2451	9
Cdk2ap1	0.91304	0.00070802	-0.0395102	3.14995	3.11044	10
Hook1	0.99981	0.00084022	-8.25238e-05	3.07561	3.07552	11
Tmprss2	0.50465	0.00042857	-0.29701	3.36798	3.07097	12
Tctex1d4	0.9998	0.00089772	-8.68676e-05	3.04686	3.04677	13
Sarnp	0.77074	0.00074026	-0.113092	3.13062	3.01752	14
Ltk	0.84832	0.00088214	-0.0714403	3.05446	2.98302	15
Prr9	0.99384	0.0014104	-0.00268353	2.85066	2.84797	16
Tmem33	0.88878	0.0012884	-0.0512057	2.88995	2.83874	17
Pcdhb13	0.78074	0.001167	-0.107494	2.93293	2.82544	18
Nxf1	0.40284	0.00062096	-0.394867	3.20694	2.81207	19
4933402J07Rik	0.99963	0.0015808	-0.000160719	2.80112	2.80096	20
Nbas	0.97722	0.0015802	-0.0100077	2.80129	2.79128	21
Fam98a	0.64182	0.0011234	-0.192587	2.94947	2.75688	22
Tns4	0.99958	0.001778	-0.000182442	2.75007	2.74989	23
Dhps	0.99954	0.0019731	-0.000199821	2.70485	2.70465	24
Hunk	0.99866	0.0019865	-0.000582345	2.70191	2.70133	25
Gpr68	0.99952	0.0020617	-0.000208511	2.68577	2.68557	26
1110017D15Rik	0.95277	0.0020128	-0.0210119	2.6962	2.67519	27
Nt5dc1	0.95277	0.002324	-0.0210119	2.63376	2.61275	28
Zfp280d	0.83545	0.0020848	-0.0780795	2.68094	2.60286	29
Mrpl24	0.99939	0.0025534	-0.000265	2.59288	2.59262	30
Lphn3	0.72148	0.0018462	-0.141776	2.73372	2.59195	31
Csf2ra	0.99648	0.0025835	-0.00153141	2.58779	2.58626	32
Dut	0.95277	0.0024825	-0.0210119	2.60511	2.5841	33
Bms1	0.70474	0.0018452	-0.151971	2.73396	2.58199	34
Mcm6	0.38585	0.001074	-0.413581	2.969	2.55541	35
Dtx3	0.99932	0.0028555	-0.000295421	2.54432	2.54402	36
Rfxank	0.98433	0.0028232	-0.00685928	2.54926	2.5424	37
Sfswap	0.99931	0.0028872	-0.000299767	2.53952	2.53922	38
Zfp651	0.59108	0.0017801	-0.228354	2.74956	2.5212	39
Lce1m	0.6559	0.002058	-0.183162	2.68655	2.50339	40
Chst9	0.67671	0.0022095	-0.169597	2.65571	2.48611	41
Uba7	0.99922	0.0032698	-0.000338882	2.48548	2.48514	42
C2cd2l	0.99921	0.0033391	-0.000343228	2.47637	2.47603	43
Grin2d	0.99916	0.0033746	-0.000364961	2.47178	2.47141	44
Nelfcd	0.99919	0.0033972	-0.000351921	2.46888	2.46853	45
Klhl13	0.95277	0.0033482	-0.0210119	2.47519	2.45418	46
Cutc	0.48341	0.0017199	-0.315684	2.7645	2.44881	47
1700018C11Rik	0.44292	0.0016168	-0.353675	2.79134	2.43767	48
Tut1	0.86847	0.0032515	-0.0612452	2.48792	2.42667	49
Cops7a	0.99909	0.003847	-0.000395388	2.41488	2.41448	50
5830418K08Rik	0.99906	0.003934	-0.000408429	2.40517	2.40476	51
Dpp3	0.99903	0.0040667	-0.00042147	2.39076	2.39034	52
Miox	0.98243	0.0041468	-0.00769838	2.38229	2.37459	53
Fgfbp1	0.99899	0.004236	-0.000438859	2.37304	2.37261	54
Sae1	0.64703	0.002763	-0.189076	2.55862	2.36954	55
S100a4	0.99895	0.0044032	-0.000456249	2.35623	2.35578	56
Nup153	0.95277	0.0042231	-0.0210119	2.37437	2.35336	57
Pdzrn4	0.9989	0.0046074	-0.000477987	2.33654	2.33607	58
Capn5	0.99889	0.0046557	-0.000482335	2.33202	2.33153	59
Sftpc	0.99053	0.004624	-0.00413237	2.33498	2.33085	60
Th	0.99888	0.0046692	-0.000486682	2.33076	2.33027	61
Dlgap2	0.99493	0.0046869	-0.00220747	2.32911	2.32691	62
Taf2	0.77494	0.0036519	-0.110732	2.43748	2.32675	63
Lsm10	0.99887	0.0047127	-0.00049103	2.32673	2.32624	64
Xpo5	0.86847	0.0041597	-0.0612452	2.38094	2.31969	65
Pcdh17	0.99885	0.0048094	-0.000499726	2.31791	2.31741	66
Hint2	0.89305	0.0044816	-0.0491242	2.34857	2.29944	67
Abcc2	0.95277	0.0048057	-0.0210119	2.31824	2.29723	68
Smarcd3	0.99876	0.0052125	-0.000538859	2.28295	2.28242	69
Tmem170	0.74342	0.0039302	-0.128766	2.40559	2.27682	70
Ctdspl	0.27964	0.0014792	-0.553401	2.82997	2.27657	71
Grcc10	0.68675	0.0037658	-0.163201	2.42414	2.26094	72
Zbtb8a	0.9987	0.0054822	-0.00056495	2.26105	2.26048	73
Helz2	0.99869	0.0054968	-0.000569299	2.25989	2.25932	74
Mmp27	0.98698	0.0054898	-0.00569165	2.26044	2.25475	75
Ttc23l	0.95277	0.0053243	-0.0210119	2.27374	2.25273	76
Tekt5	0.99866	0.0056096	-0.000582345	2.25107	2.25049	77
Lor	0.99865	0.0056548	-0.000586694	2.24758	2.247	78
Lrrc42	0.60142	0.0034192	-0.220822	2.46608	2.24525	79
Pbx4	0.95277	0.0055252	-0.0210119	2.25765	2.23664	80
Pif1	0.99859	0.005903	-0.000612787	2.22893	2.22831	81
Cyp4f14	0.87803	0.0052447	-0.0564906	2.28028	2.22379	82
Med17	0.6612	0.0039899	-0.179667	2.39904	2.21937	83
Paqr6	0.86445	0.0052727	-0.0632601	2.27797	2.21471	84
2410066E13Rik	0.99853	0.0061115	-0.000638883	2.21385	2.21321	85
Slc1a6	0.99853	0.0061115	-0.000638883	2.21385	2.21321	86
Cul3	0.95277	0.0059302	-0.0210119	2.22693	2.20592	87
Rai14	0.99849	0.006283	-0.00065628	2.20183	2.20118	88
Trpv1	0.99847	0.0063313	-0.000664979	2.19851	2.19784	89
Chchd10	0.99845	0.0064302	-0.000673679	2.19178	2.1911	90
Cyp2a22	0.81507	0.0053221	-0.0888051	2.27392	2.18511	91
Marf1	0.16977	0.0011138	-0.770139	2.95319	2.18305	92
C1qb	0.99843	0.006556	-0.000682378	2.18336	2.18268	93
Cog2	0.90243	0.0060003	-0.0445865	2.22183	2.17724	94
Rwdd4a	0.66862	0.004451	-0.174821	2.35154	2.17672	95
Golga2	0.79829	0.0053243	-0.0978393	2.27374	2.1759	96
4933430I17Rik	0.31206	0.0020827	-0.505762	2.68137	2.17561	97
Gm5346	0.56762	0.0037884	-0.245942	2.42154	2.1756	98
Enkd1	0.98111	0.0065549	-0.0082823	2.18343	2.17515	99
Apba1	0.4251	0.0028608	-0.371509	2.54351	2.172	100
Mavs	0.5038	0.0035079	-0.297742	2.45495	2.15721	101
Meox2	0.98696	0.0069606	-0.00570045	2.15735	2.15165	102
Ceacam3	0.95277	0.0067494	-0.0210119	2.17073	2.14972	103
Gm14458	0.99831	0.0071079	-0.000734579	2.14826	2.14752	104
Fthl17	0.99831	0.0071079	-0.000734579	2.14826	2.14752	105
Ctnnb1	0.99827	0.0072471	-0.00075198	2.13984	2.13908	106
Trp53	0.99827	0.0072535	-0.00075198	2.13945	2.1387	107
Lck	0.99827	0.0072809	-0.00075198	2.13781	2.13706	108
Vmn2r1	0.95277	0.0069966	-0.0210119	2.15511	2.1341	109
Vmn1r204	0.91304	0.0067661	-0.0395102	2.16966	2.13015	110
Evi5l	0.47089	0.0035256	-0.327081	2.45277	2.12569	111
Car3	0.9982	0.0075501	-0.000782434	2.12205	2.12126	112
Pkd2l1	0.99819	0.0075614	-0.000786785	2.1214	2.12061	113
Otor	0.87803	0.0068037	-0.0564906	2.16725	2.11076	114
Layn	0.95277	0.0074674	-0.0210119	2.12683	2.10582	115
Slc18b1	0.95277	0.0075088	-0.0210119	2.12443	2.10342	116
Dclre1b	0.99809	0.0079806	-0.000830296	2.09796	2.09713	117
Ect2l	0.56353	0.0045144	-0.249083	2.3454	2.09632	118
Cpa6	0.99804	0.0082079	-0.000852052	2.08577	2.08492	119
Foxn4	0.57674	0.0047525	-0.23902	2.32308	2.08406	120
Naglu	0.95277	0.0078694	-0.0210119	2.10406	2.08305	121
Vps35	0.39371	0.0032725	-0.404824	2.48512	2.0803	122
Dtd2	0.90243	0.0075883	-0.0445865	2.11986	2.07527	123
Gosr1	0.95277	0.0080386	-0.0210119	2.09482	2.07381	124
Lce1l	0.94139	0.0079919	-0.0262304	2.09735	2.07112	125
Bsx	0.87803	0.0074583	-0.0564906	2.12736	2.07087	126
Rasgef1c	0.86847	0.0075098	-0.0612452	2.12437	2.06313	127
Dnajc30	0.17725	0.0015394	-0.751414	2.81265	2.06123	128
Sbk2	0.99793	0.0086765	-0.000899921	2.06166	2.06076	129
Psmd2	0.95277	0.0083111	-0.0210119	2.08034	2.05933	130
Heatr6	0.95277	0.0083428	-0.0210119	2.07869	2.05768	131
1700007B14Rik	0.87803	0.0076963	-0.0564906	2.11372	2.05723	132
Arpc1b	0.5709	0.0050475	-0.24344	2.29692	2.05348	133
Pcdhb19	0.99301	0.0087819	-0.00304638	2.05641	2.05337	134
Map7	0.95277	0.0084342	-0.0210119	2.07396	2.05294	135
Gja3	0.99789	0.008849	-0.000917329	2.05311	2.05219	136
Fam118b	0.77318	0.0069606	-0.111719	2.15735	2.04563	137
Atp4a	0.99783	0.0090667	-0.000943443	2.04255	2.04161	138
Egr4	0.9978	0.009143	-0.0009565	2.03891	2.03795	139
Angptl6	0.99778	0.0092301	-0.000965206	2.03479	2.03383	140
Spert	0.75407	0.0070149	-0.122588	2.15398	2.03139	141
Zfp955a	0.99384	0.0093322	-0.00268353	2.03002	2.02733	142
Pirt	0.99773	0.0094477	-0.000986969	2.02467	2.02369	143
Ttc9	0.99771	0.0095337	-0.000995675	2.02074	2.01974	144
Ccna2	0.95277	0.0093322	-0.0210119	2.03002	2.009	145
Dicer1	0.99764	0.0097717	-0.00102615	2.01003	2.009	146
Psmb11	0.99736	0.0097922	-0.00114805	2.00912	2.00797	147
Phkb	0.99547	0.0097959	-0.00197182	2.00896	2.00698	148
Diras2	0.87371	0.0086056	-0.0586327	2.06522	2.00659	149
Pigk	0.95277	0.0095159	-0.0210119	2.02155	2.00054	150
Il23a	0.74151	0.0074776	-0.129883	2.12624	1.99635	151
Fads2	0.98495	0.0099889	-0.00658582	2.00048	1.9939	152
Ntn5	0.99755	0.010179	-0.00106533	1.99229	1.99123	153
Cdk5	0.72148	0.007454	-0.141776	2.12761	1.98583	154
Eif3f	0.86847	0.0090543	-0.0612452	2.04315	1.9819	155
Adamts7	0.83232	0.0087453	-0.0797097	2.05823	1.97852	156
Tjap1	0.72078	0.0075856	-0.142197	2.12001	1.97781	157
Ptms	0.59951	0.0063141	-0.222204	2.19969	1.97748	158
Plekhf2	0.33198	0.0034982	-0.478888	2.45616	1.97727	159
Ttf1	0.42649	0.0045069	-0.370091	2.34612	1.97603	160
Rtn4r	0.99745	0.010588	-0.00110887	1.97519	1.97408	161
Dctn1	0.74565	0.0079161	-0.127465	2.10149	1.97402	162
Cradd	0.95277	0.010201	-0.0210119	1.99136	1.97035	163
Pole3	0.90243	0.0096637	-0.0445865	2.01486	1.97027	164
Slc1a7	0.99031	0.010803	-0.00422884	1.96646	1.96223	165
Magohb	0.99736	0.010955	-0.00114805	1.96039	1.95924	166
Polm	0.99736	0.010955	-0.00114805	1.96039	1.95924	167
Ddx51	0.99736	0.010955	-0.00114805	1.96039	1.95924	168
Ppil1	0.99736	0.010955	-0.00114805	1.96039	1.95924	169
Serpinb6c	0.99736	0.010955	-0.00114805	1.96039	1.95924	170
Pnliprp2	0.99033	0.010923	-0.00422006	1.96166	1.95744	171
Atpif1	0.97744	0.010888	-0.00990989	1.96305	1.95314	172
Slc36a2	0.34616	0.0038846	-0.460723	2.41065	1.94993	173
Mrps24	0.76697	0.0086701	-0.115222	2.06198	1.94675	174
Rnpep	0.99726	0.011376	-0.0011916	1.94401	1.94282	175
Shbg	0.95277	0.010923	-0.0210119	1.96166	1.94065	176
Sbds	0.95277	0.010923	-0.0210119	1.96166	1.94065	177
Ttk	0.99724	0.011445	-0.00120031	1.94138	1.94018	178
Nr4a3	0.99723	0.011517	-0.00120466	1.93866	1.93746	179
Slx4	0.48325	0.0056166	-0.315828	2.25053	1.9347	180
Arpc5l	0.67671	0.0078925	-0.169597	2.10279	1.93319	181
Irgm1	0.46231	0.0054081	-0.335067	2.26696	1.93189	182
Hmcn1	0.99719	0.011693	-0.00122209	1.93207	1.93085	183
Ttpa	0.99718	0.01173	-0.00122644	1.9307	1.92948	184
Hcfc1r1	0.78074	0.009208	-0.107494	2.03583	1.92834	185
Surf4	0.7571	0.009035	-0.120847	2.04407	1.92323	186
Zfyve16	0.90243	0.01085	-0.0445865	1.96457	1.91998	187
Ppp1r3f	0.9971	0.01203	-0.00126128	1.91973	1.91847	188
Aldh5a1	0.99594	0.012081	-0.00176682	1.9179	1.91613	189
Ubl4b	0.9919	0.012093	-0.00353211	1.91747	1.91393	190
Fam92b	0.33914	0.0041672	-0.469621	2.38016	1.91053	191
Actr5	0.99704	0.012267	-0.00128742	1.91126	1.90997	192
Pbxip1	0.99701	0.012376	-0.00130049	1.90742	1.90612	193
Gm6878	0.99699	0.012435	-0.0013092	1.90535	1.90405	194
Mtmr12	0.77318	0.0098857	-0.111719	2.00499	1.89327	195
Tada3	0.739	0.0094708	-0.131356	2.02361	1.89226	196
Gnb2l1	0.75233	0.0096707	-0.123592	2.01454	1.89095	197
Prm2	0.79143	0.010333	-0.101587	1.98577	1.88419	198
1700042B14Rik	0.99684	0.013054	-0.00137454	1.88426	1.88288	199
Gpr39	0.99684	0.013077	-0.00137454	1.88349	1.88212	200
Adprm	0.61785	0.0081467	-0.209117	2.08902	1.8799	201
Aph1b	0.99678	0.013291	-0.00140068	1.87644	1.87504	202
Panx1	0.99675	0.013404	-0.00141376	1.87277	1.87135	203
Zhx3	0.70771	0.0096084	-0.150145	2.01735	1.8672	204
Pcsk9	0.99672	0.013533	-0.00142683	1.86861	1.86718	205
Tbca	0.91304	0.012416	-0.0395102	1.90602	1.86651	206
Pkig	0.65375	0.0089807	-0.184588	2.04669	1.8621	207
Epm2a	0.99665	0.013742	-0.00145733	1.86195	1.86049	208
Rhox7	0.95277	0.01315	-0.0210119	1.88107	1.86006	209
H2-Q10	0.95277	0.013172	-0.0210119	1.88035	1.85934	210
Ncf1	0.99663	0.013798	-0.00146604	1.86018	1.85872	211
BC021891	0.99663	0.013801	-0.00146604	1.86009	1.85862	212
Rho	0.99662	0.013833	-0.0014704	1.85908	1.85761	213
Sp7	0.66715	0.0094267	-0.175777	2.02564	1.84986	214
Gatad2b	0.99655	0.014116	-0.00150091	1.85029	1.84879	215
Rnf103	0.7594	0.010793	-0.119529	1.96686	1.84733	216
Gja5	0.18941	0.0026948	-0.722597	2.56947	1.84688	217
Parvg	0.97805	0.013925	-0.00963894	1.8562	1.84657	218
Gnb4	0.7571	0.010841	-0.120847	1.96493	1.84408	219
Bhmt	0.99648	0.014373	-0.00153141	1.84245	1.84092	220
Gps1	0.95277	0.013985	-0.0210119	1.85434	1.83333	221
Wdr26	0.99581	0.014634	-0.00182352	1.83464	1.83281	222
Prkar1b	0.9964	0.014705	-0.00156628	1.83253	1.83097	223
Tspyl5	0.90243	0.013468	-0.0445865	1.8707	1.82611	224
Tmem59	0.70771	0.010565	-0.150145	1.97613	1.82599	225
Aoc1	0.95277	0.014225	-0.0210119	1.84695	1.82594	226
Ubtfl1	0.3282	0.0049244	-0.483861	2.30765	1.82379	227
Unc5d	0.99634	0.015014	-0.00159243	1.8235	1.82191	228
Agfg2	0.728	0.010978	-0.137869	1.95948	1.82161	229
Zfp648	0.9075	0.013795	-0.0421534	1.86028	1.81812	230
Taar3	0.50764	0.0077296	-0.294444	2.11184	1.8174	231
Thtpa	0.9963	0.015187	-0.00160987	1.81853	1.81692	232
Map7d1	0.62819	0.0096933	-0.201909	2.01353	1.81162	233
Btnl9	0.99626	0.015375	-0.00162731	1.81318	1.81156	234
Slc17a5	0.90243	0.013932	-0.0445865	1.85599	1.8114	235
Cpeb1	0.95277	0.014714	-0.0210119	1.83227	1.81126	236
Mlkl	0.98331	0.015332	-0.00730954	1.8144	1.80709	237
Fam78b	0.99621	0.015579	-0.0016491	1.80746	1.80581	238
H2-Q4	0.98901	0.01555	-0.00479932	1.80827	1.80347	239
Msantd2	0.95277	0.015031	-0.0210119	1.82301	1.802	240
Myf5	0.95277	0.015085	-0.0210119	1.82145	1.80044	241
Ap2a2	0.54535	0.0086636	-0.263325	2.0623	1.79898	242
Upf3b	0.95277	0.015138	-0.0210119	1.81993	1.79892	243
Tnni3	0.68748	0.010993	-0.16274	1.95888	1.79614	244
Tal2	0.99612	0.015942	-0.00168834	1.79746	1.79577	245
Ergic1	0.88878	0.014225	-0.0512057	1.84695	1.79574	246
Adam2	0.95277	0.015267	-0.0210119	1.81625	1.79523	247
Taz	0.74023	0.011999	-0.130633	1.92085	1.79022	248
Alpk2	0.95277	0.015464	-0.0210119	1.81068	1.78967	249
Ythdc2	0.90243	0.014732	-0.0445865	1.83174	1.78715	250
Pcdhgc3	0.996	0.016411	-0.00174066	1.78486	1.78312	251
Ephx1	0.99597	0.016527	-0.00175374	1.78181	1.78005	252
Mfsd4	0.7558	0.012546	-0.121593	1.90149	1.7799	253
Hist2h2ab	0.9959	0.016805	-0.00178427	1.77456	1.77278	254
Bmp10	0.99588	0.016862	-0.00179299	1.77309	1.7713	255
Clca5	0.8383	0.014342	-0.0766005	1.84339	1.76679	256
Fmnl2	0.99585	0.017038	-0.00180607	1.76858	1.76678	257
Dnajb4	0.95277	0.016342	-0.0210119	1.78669	1.76568	258
Nkrf	0.45377	0.0077904	-0.343164	2.10844	1.76528	259
1110037F02Rik	0.98845	0.017003	-0.00504529	1.76947	1.76443	260
Hoxd8	0.99579	0.017228	-0.00183224	1.76377	1.76193	261
Arl9	0.95277	0.016488	-0.0210119	1.78283	1.76182	262
Rexo4	0.99578	0.01726	-0.0018366	1.76296	1.76112	263
Stx18	0.58227	0.010105	-0.234876	1.99546	1.76059	264
Adamts1	0.99576	0.017362	-0.00184532	1.7604	1.75855	265
Vmn1r192	0.97264	0.017103	-0.0120479	1.76693	1.75488	266
2700089E24Rik	0.99265	0.017494	-0.00320385	1.75711	1.75391	267
Adcy1	0.9957	0.017584	-0.00187149	1.75488	1.75301	268
Sgip1	0.79143	0.014007	-0.101587	1.85365	1.75207	269
Chaf1b	0.86847	0.015389	-0.0612452	1.81279	1.75154	270
Themis2	0.99565	0.017801	-0.0018933	1.74956	1.74766	271
Cul4b	0.98524	0.017649	-0.00645796	1.75328	1.74682	272
Rnd2	0.98494	0.017649	-0.00659022	1.75328	1.74669	273
Poc1a	0.99563	0.017849	-0.00190203	1.74839	1.74648	274
Cdh4	0.99562	0.01789	-0.00190639	1.74739	1.74548	275
Gm766	0.99551	0.018303	-0.00195437	1.73748	1.73552	276
Cacnb1	0.99549	0.018378	-0.0019631	1.7357	1.73374	277
Slc39a4	0.88131	0.016281	-0.0548713	1.78832	1.73345	278
Rnf215	0.67317	0.012493	-0.171875	1.90333	1.73146	279
Ppp1r2	0.99341	0.018443	-0.00287147	1.73417	1.7313	280
Tmem65	0.99547	0.018492	-0.00197182	1.73302	1.73104	281
Tmem204	0.99543	0.018654	-0.00198927	1.72923	1.72724	282
Spg11	0.72148	0.013608	-0.141776	1.86621	1.72443	283
Trf	0.3096	0.005845	-0.509199	2.23322	1.72402	284
Sirpb1a	0.97934	0.0185	-0.00906651	1.73283	1.72376	285
Egln2	0.99538	0.018835	-0.00201109	1.72503	1.72302	286
Adm2	0.95277	0.018111	-0.0210119	1.74206	1.72105	287
Spesp1	0.72148	0.013795	-0.141776	1.86028	1.7185	288
Celf3	0.99527	0.01924	-0.00205909	1.71579	1.71374	289
Gbp6	0.99526	0.019262	-0.00206345	1.7153	1.71324	290
Commd9	0.80984	0.015695	-0.0916008	1.80424	1.71264	291
Vmn2r85	0.7672	0.015025	-0.115091	1.82319	1.70809	292
Fam89a	0.99519	0.019548	-0.002094	1.7089	1.7068	293
Zkscan1	0.99518	0.01957	-0.00209836	1.70841	1.70631	294
Gm15023	0.99518	0.019571	-0.00209836	1.70839	1.70629	295
Garem	0.46791	0.0092075	-0.329838	2.03586	1.70602	296
Tmem69	0.88878	0.017532	-0.0512057	1.75617	1.70496	297
Gpr119	0.90943	0.018043	-0.0412307	1.74369	1.70246	298
Rasa3	0.98435	0.019596	-0.00685045	1.70783	1.70098	299
Fam20c	0.99507	0.01998	-0.00214637	1.6994	1.69726	300
H2-Ab1	0.25452	0.0051249	-0.594278	2.29031	1.69604	301
Bola1	0.99503	0.020078	-0.00216383	1.69728	1.69512	302
Sepp1	0.95277	0.019262	-0.0210119	1.7153	1.69429	303
Znrf1	0.4002	0.0080988	-0.397723	2.09158	1.69386	304
Taf5	0.35943	0.007333	-0.444386	2.13472	1.69033	305
Ube2m	0.9959	0.020435	-0.00178427	1.68963	1.68784	306
Nrgn	0.99492	0.020503	-0.00221184	1.68818	1.68597	307
4921507P07Rik	0.66192	0.013702	-0.179194	1.86322	1.68402	308
Ncs1	0.84489	0.017671	-0.0731998	1.75274	1.67954	309
Rdh12	0.99481	0.020949	-0.00225986	1.67884	1.67658	310
Arid5a	0.88878	0.018737	-0.0512057	1.7273	1.67609	311
Tmem207	0.739	0.015601	-0.131356	1.80685	1.67549	312
Cds1	0.95277	0.020188	-0.0210119	1.69491	1.67389	313
Scp2	0.99477	0.021103	-0.00227732	1.67566	1.67338	314
Twf2	0.99476	0.021156	-0.00228169	1.67457	1.67228	315
Pes1	0.98929	0.02113	-0.00467638	1.6751	1.67042	316
Sf3b3	0.95277	0.020425	-0.0210119	1.68984	1.66883	317
Arglu1	0.98374	0.021144	-0.00711967	1.67481	1.66769	318
Spast	0.9947	0.021388	-0.00230788	1.66983	1.66752	319
Ssx2ip	0.95277	0.020529	-0.0210119	1.68763	1.66662	320
Gart	0.75074	0.016235	-0.12451	1.78955	1.66504	321
Smg9	0.81507	0.017649	-0.0888051	1.75328	1.66447	322
Dlg2	0.23732	0.0051603	-0.624666	2.28733	1.66266	323
2310042D19Rik	0.99461	0.021687	-0.00234718	1.6638	1.66145	324
Frem3	0.9946	0.021723	-0.00235155	1.66308	1.66073	325
Mamstr	0.69298	0.015148	-0.159279	1.81964	1.66037	326
Eya4	0.42219	0.0092596	-0.374492	2.03341	1.65892	327
Gpr143	0.33247	0.0072954	-0.478248	2.13695	1.6587	328
Mybbp1a	0.85603	0.018812	-0.067511	1.72557	1.65805	329
5830415F09Rik	0.99457	0.021886	-0.00236464	1.65983	1.65747	330
Zfp697	0.99449	0.022211	-0.00239958	1.65343	1.65103	331
B3galt2	0.98208	0.021951	-0.00785313	1.65855	1.65069	332
Wscd1	0.99449	0.022255	-0.00239958	1.65257	1.65017	333
Trim30a	0.62923	0.014222	-0.201191	1.84704	1.64585	334
Rdh9	0.99441	0.022557	-0.00243452	1.64672	1.64428	335
Cdk9	0.79143	0.017963	-0.101587	1.74562	1.64403	336
Gsk3b	0.54135	0.012302	-0.266522	1.91002	1.6435	337
Ppp1r35	0.86381	0.019661	-0.0635818	1.70639	1.64281	338
Spata5	0.95277	0.021876	-0.0210119	1.66003	1.63902	339
Scrt2	0.67345	0.015469	-0.171695	1.81054	1.63884	340
H3f3a	0.44909	0.010383	-0.347667	1.98368	1.63601	341
Zbtb8b	0.4637	0.010779	-0.333763	1.96742	1.63366	342
St6gal2	0.84932	0.019866	-0.0709286	1.70189	1.63096	343
Sub1	0.80034	0.018811	-0.0967255	1.72559	1.62886	344
Fam150b	0.22836	0.0053866	-0.64138	2.26869	1.62731	345
Ces1c	0.95277	0.022618	-0.0210119	1.64555	1.62453	346
Psmc3ip	0.68898	0.016533	-0.161793	1.78165	1.61985	347
Zscan5b	0.95277	0.022926	-0.0210119	1.63967	1.61866	348
Pdzd11	0.95277	0.022949	-0.0210119	1.63924	1.61822	349
Med12	0.54004	0.01301	-0.267574	1.88572	1.61815	350
Gapdh	0.99397	0.024177	-0.00262672	1.6166	1.61397	351
Ddx52	0.86847	0.021144	-0.0612452	1.67481	1.61357	352
Tex264	0.95277	0.023374	-0.0210119	1.63127	1.61026	353
Ccdc97	0.59575	0.014647	-0.224936	1.83425	1.60932	354
Taar4	0.85962	0.021138	-0.0656935	1.67494	1.60924	355
G6pdx	0.99384	0.024648	-0.00268353	1.60822	1.60553	356
Wdr48	0.99384	0.024648	-0.00268353	1.60822	1.60553	357
Fam163a	0.99384	0.024648	-0.00268353	1.60822	1.60553	358
Cldn19	0.99384	0.024648	-0.00268353	1.60822	1.60553	359
Ltbp1	0.99384	0.024648	-0.00268353	1.60822	1.60553	360
1700009N14Rik	0.99384	0.024648	-0.00268353	1.60822	1.60553	361
Tgfbr2	0.99384	0.024648	-0.00268353	1.60822	1.60553	362
Sema3f	0.99384	0.024648	-0.00268353	1.60822	1.60553	363
Rph3al	0.99384	0.024648	-0.00268353	1.60822	1.60553	364
Ccnb2	0.99384	0.024648	-0.00268353	1.60822	1.60553	365
Ccdc74a	0.99384	0.024648	-0.00268353	1.60822	1.60553	366
Col15a1	0.99384	0.024648	-0.00268353	1.60822	1.60553	367
1810041L15Rik	0.98769	0.024534	-0.00537934	1.61023	1.60485	368
Klhl20	0.14446	0.0036277	-0.840252	2.44037	1.60012	369
Ggh	0.7869	0.020041	-0.10408	1.69808	1.594	370
Vps33a	0.82604	0.02113	-0.0829989	1.6751	1.5921	371
Unc45b	0.69298	0.017767	-0.159279	1.75039	1.59111	372
Slc9a8	0.98411	0.025564	-0.00695636	1.59237	1.58541	373
B3gnt1	0.84218	0.021951	-0.0745951	1.65855	1.58395	374
Bora	0.95277	0.024874	-0.0210119	1.60425	1.58324	375
Pex5	0.44384	0.011691	-0.352774	1.93215	1.57937	376
Pak1ip1	0.95277	0.025111	-0.0210119	1.60014	1.57912	377
Krtap26-1	0.69856	0.018444	-0.155796	1.73414	1.57835	378
Dok4	0.67452	0.017855	-0.171005	1.74824	1.57723	379
Mrps31	0.805	0.021345	-0.0942041	1.6707	1.5765	380
Gngt2	0.80698	0.021527	-0.0931372	1.66702	1.57388	381
Gipc3	0.52834	0.014236	-0.277087	1.84661	1.56953	382
Veph1	0.90243	0.024349	-0.0445865	1.61352	1.56893	383
Hist1h1e	0.84158	0.022826	-0.0749046	1.64157	1.56667	384
Rcl1	0.78291	0.021353	-0.106288	1.67054	1.56425	385
Psma8	0.95277	0.026091	-0.0210119	1.58351	1.5625	386
Gpr1	0.68898	0.019043	-0.161793	1.72026	1.55847	387
Taf1b	0.85541	0.023818	-0.0678257	1.62309	1.55527	388
Fgd5	0.99297	0.027807	-0.00306387	1.55585	1.55278	389
Sec14l3	0.42606	0.012011	-0.370529	1.92042	1.54989	390
Tpo	0.98526	0.027779	-0.00644915	1.55628	1.54983	391
Tbc1d31	0.80816	0.022789	-0.0925026	1.64227	1.54977	392
Tpx2	0.82021	0.023131	-0.0860749	1.63581	1.54973	393
Trmt1	0.99292	0.028002	-0.00308574	1.55281	1.54973	394
Usmg5	0.99292	0.028012	-0.00308574	1.55266	1.54957	395
Slc6a6	0.86847	0.024573	-0.0612452	1.60954	1.5483	396
Gpx3	0.83232	0.023619	-0.0797097	1.62674	1.54703	397
Nfx1	0.739	0.021144	-0.131356	1.67481	1.54346	398
Trip6	0.44778	0.012979	-0.348935	1.88676	1.53782	399
Sirt3	0.9927	0.028849	-0.00318198	1.53987	1.53669	400
Neu1	0.99268	0.028923	-0.00319073	1.53876	1.53557	401
Txnrd1	0.95277	0.027767	-0.0210119	1.55647	1.53546	402
Myo1e	0.99267	0.028969	-0.0031951	1.53807	1.53487	403
Sde2	0.33258	0.009711	-0.478104	2.01274	1.53463	404
1700011E24Rik	0.99267	0.028987	-0.0031951	1.5378	1.5346	405
Nicn1	0.86351	0.025243	-0.0637326	1.59786	1.53413	406
Rbp3	0.81699	0.023922	-0.0877833	1.6212	1.53342	407
Il27	0.97805	0.028683	-0.00963894	1.54238	1.53274	408
Tpt1	0.68278	0.020127	-0.165719	1.69622	1.5305	409
Homer1	0.49195	0.014566	-0.308079	1.83666	1.52858	410
Kir3dl2	0.97805	0.029023	-0.00963894	1.53726	1.52762	411
4930579F01Rik	0.385	0.011455	-0.414539	1.941	1.52647	412
Synpo	0.99252	0.029583	-0.00326073	1.52896	1.5257	413
Mon1a	0.99252	0.029583	-0.00326073	1.52896	1.5257	414
Cd44	0.89703	0.026915	-0.047193	1.57001	1.52281	415
Pgbd5	0.08245	0.0024825	-1.08381	2.60511	1.5213	416
Rufy3	0.95277	0.02871	-0.0210119	1.54197	1.52095	417
Tsr3	0.99242	0.029971	-0.00330449	1.5233	1.51999	418
Dennd6a	0.99241	0.030005	-0.00330887	1.52281	1.5195	419
Sdccag3	0.9924	0.03004	-0.00331324	1.5223	1.51899	420
Entpd6	0.99237	0.030126	-0.00332637	1.52106	1.51773	421
Alox5	0.73386	0.022294	-0.134387	1.65181	1.51743	422
Hyls1	0.86286	0.026225	-0.0640597	1.58128	1.51722	423
Zbtb14	0.99232	0.030306	-0.00334826	1.51847	1.51512	424
Ly6g6e	0.99227	0.030492	-0.00337014	1.51581	1.51244	425
Klhl25	0.99226	0.03051	-0.00337452	1.51556	1.51218	426
Gm1661	0.95277	0.029344	-0.0210119	1.53248	1.51147	427
Lcat	0.99129	0.03061	-0.00379927	1.51414	1.51034	428
Fam83d	0.9922	0.03075	-0.00340078	1.51215	1.50875	429
Syt14	0.87803	0.027219	-0.0564906	1.56513	1.50864	430
Hnrnpa0	0.88471	0.027512	-0.0531991	1.56048	1.50728	431
Akap6	0.77913	0.024238	-0.10839	1.6155	1.50711	432
Cars	0.69432	0.021634	-0.15844	1.66486	1.50642	433
Nr1h2	0.97989	0.030609	-0.00882267	1.51415	1.50533	434
Zfp593	0.95277	0.029768	-0.0210119	1.52625	1.50524	435
Gja6	0.69298	0.021754	-0.159279	1.66246	1.50318	436
Vkorc1	0.86847	0.027272	-0.0612452	1.56428	1.50304	437
Lzts2	0.99207	0.031226	-0.00345768	1.50548	1.50203	438
Vwa7	0.99204	0.031314	-0.00347082	1.50426	1.50079	439
Sh3tc2	0.99204	0.031318	-0.00347082	1.50421	1.50074	440
Bicd2	0.99061	0.031301	-0.00409729	1.50444	1.50034	441
Pdk2	0.95277	0.030123	-0.0210119	1.5211	1.50009	442
Il18	0.90243	0.028552	-0.0445865	1.54436	1.49978	443
Prss57	0.68129	0.02156	-0.166668	1.66635	1.49968	444
Bhlha15	0.58341	0.018476	-0.234026	1.73339	1.49937	445
Rprd1a	0.47089	0.014932	-0.327081	1.82588	1.4988	446
Sfxn1	0.99198	0.031547	-0.00349708	1.50104	1.49754	447
Wnt11	0.88878	0.028332	-0.0512057	1.54772	1.49652	448
Luc7l3	0.95277	0.030385	-0.0210119	1.51734	1.49633	449
Tecr	0.50346	0.016058	-0.298035	1.79431	1.49627	450
Kazald1	0.98843	0.031626	-0.00505408	1.49996	1.4949	451
Kcnj13	0.99188	0.031861	-0.00354087	1.49674	1.4932	452
1700029J07Rik	0.95277	0.030696	-0.0210119	1.51292	1.49191	453
Gtf2ird2	0.1439	0.0046407	-0.841939	2.33342	1.49148	454
Clec5a	0.99184	0.031988	-0.00355838	1.49501	1.49145	455
Folr1	0.90771	0.029285	-0.0420529	1.53335	1.4913	456
Scn8a	0.99178	0.032188	-0.00358465	1.49231	1.48872	457
Slc6a5	0.99177	0.032233	-0.00358903	1.4917	1.48811	458
Vmn2r107	0.99177	0.032249	-0.00358903	1.49148	1.48789	459
Ereg	0.22252	0.0072417	-0.652631	2.14016	1.48753	460
Ptprs	0.99174	0.032325	-0.00360217	1.49046	1.48686	461
Rftn1	0.37882	0.01235	-0.421567	1.90833	1.48677	462
Clec2d	0.91304	0.029852	-0.0395102	1.52503	1.48552	463
Abcg1	0.99168	0.032533	-0.00362845	1.48768	1.48405	464
1700066B19Rik	0.99166	0.032572	-0.0036372	1.48716	1.48352	465
Pabpn1	0.82021	0.026952	-0.0860749	1.56941	1.48333	466
Id4	0.58067	0.019088	-0.236071	1.71924	1.48317	467
Tlr5	0.33447	0.011028	-0.475643	1.9575	1.48186	468
Rad21l	0.98566	0.032511	-0.00627287	1.48797	1.4817	469
Piwil4	0.98539	0.032511	-0.00639185	1.48797	1.48158	470
Icam1	0.95277	0.031492	-0.0210119	1.5018	1.48079	471
Zc3h3	0.99159	0.032857	-0.00366786	1.48337	1.4797	472
Unc13a	0.99156	0.032957	-0.003681	1.48205	1.47837	473
Eml2	0.95277	0.031683	-0.0210119	1.49917	1.47816	474
Tnfsf9	0.87454	0.029124	-0.0582203	1.53575	1.47753	475
Bean1	0.99153	0.033096	-0.00369414	1.48022	1.47653	476
Cd27	0.4463	0.014922	-0.350373	1.82617	1.4758	477
Pex3	0.95277	0.031942	-0.0210119	1.49564	1.47463	478
Rps27l	0.99148	0.033265	-0.00371604	1.47801	1.4743	479
Angpt2	0.95277	0.031978	-0.0210119	1.49515	1.47414	480
Fzd6	0.7594	0.025535	-0.119529	1.59286	1.47333	481
Lce3a	0.98717	0.033248	-0.00560805	1.47823	1.47263	482
Triml1	0.99143	0.033446	-0.00373794	1.47566	1.47192	483
Mcfd2	0.59446	0.020108	-0.225877	1.69663	1.47075	484
Nat6	0.99138	0.033599	-0.00375985	1.47367	1.46991	485
Mettl24	0.77494	0.026424	-0.110732	1.578	1.46727	486
Cnga1	0.87299	0.029784	-0.0589907	1.52602	1.46703	487
Chaf1a	0.95277	0.032511	-0.0210119	1.48797	1.46696	488
Man2b2	0.95277	0.032511	-0.0210119	1.48797	1.46696	489
Frem1	0.95277	0.032555	-0.0210119	1.48738	1.46637	490
Dbndd2	0.99128	0.033945	-0.00380366	1.46922	1.46542	491
E430018J23Rik	0.23088	0.0079145	-0.636614	2.10158	1.46496	492
Ropn1l	0.77638	0.026735	-0.109926	1.57292	1.46299	493
Serpina9	0.99122	0.034149	-0.00382994	1.46662	1.46279	494
2700081O15Rik	0.91095	0.031402	-0.0405055	1.50304	1.46254	495
Nabp1	0.64989	0.022497	-0.18716	1.64788	1.46072	496
Sfrp2	0.95277	0.032987	-0.0210119	1.48166	1.46065	497
Rtdr1	0.15853	0.0055338	-0.799889	2.25698	1.45709	498
Fam131b	0.99112	0.034598	-0.00387376	1.46095	1.45708	499
Cyp4f18	0.99108	0.034717	-0.00389129	1.45946	1.45557	500
Ccrl2	0.99108	0.034717	-0.00389129	1.45946	1.45557	501
Galp	0.95277	0.033686	-0.0210119	1.47255	1.45154	502
Mip	0.63399	0.02243	-0.197918	1.64917	1.45125	503
Ush1c	0.99098	0.035066	-0.00393511	1.45511	1.45118	504
Ninj2	0.33462	0.011879	-0.475448	1.92522	1.44977	505
Zswim2	0.99094	0.035208	-0.00395264	1.45336	1.44941	506
Stk32a	0.99093	0.035263	-0.00395702	1.45268	1.44872	507
Oas1g	0.98675	0.03524	-0.00579286	1.45296	1.44717	508
Fanca	0.9909	0.035403	-0.00397017	1.45096	1.44699	509
Mgst3	0.7594	0.027165	-0.119529	1.56599	1.44646	510
Slc35a5	0.8718	0.031248	-0.0595831	1.50518	1.44559	511
Ppm1g	0.99086	0.035584	-0.0039877	1.44875	1.44476	512
1810009A15Rik	0.99085	0.035608	-0.00399209	1.44845	1.44446	513
Slc35a4	0.99083	0.035669	-0.00400085	1.44771	1.44371	514
Pydc4	0.95277	0.034312	-0.0210119	1.46455	1.44354	515
Mt4	0.99083	0.03569	-0.00400085	1.44745	1.44345	516
Alg12	0.99081	0.035747	-0.00400962	1.44676	1.44275	517
Aard	0.99081	0.035747	-0.00400962	1.44676	1.44275	518
Trhr2	0.86286	0.0312	-0.0640597	1.50585	1.44179	519
Asun	0.83596	0.030357	-0.0778145	1.51774	1.43993	520
Rab11fip4	0.99074	0.036028	-0.0040403	1.44336	1.43932	521
Ifng	0.6506	0.023701	-0.186686	1.62523	1.43855	522
Prss43	0.99072	0.036092	-0.00404907	1.44259	1.43854	523
Wnt5b	0.95277	0.034715	-0.0210119	1.45948	1.43847	524
Tubgcp6	0.98929	0.036108	-0.00467638	1.4424	1.43772	525
Rbm3	0.91304	0.03338	-0.0395102	1.47651	1.437	526
Fndc4	0.80984	0.029717	-0.0916008	1.527	1.43539	527
Ppp1r15b	0.85962	0.031696	-0.0656935	1.499	1.4333	528
Pdk3	0.95277	0.035166	-0.0210119	1.45388	1.43287	529
Npb	0.99059	0.036588	-0.00410606	1.43666	1.43256	530
Ipo7	0.99059	0.036594	-0.00410606	1.43659	1.43248	531
Ghdc	0.6377	0.023582	-0.195384	1.62742	1.43204	532
Napb	0.95277	0.035351	-0.0210119	1.4516	1.43059	533
Scamp3	0.99047	0.036823	-0.00415867	1.43388	1.42972	534
Prkcd	0.99049	0.036952	-0.0041499	1.43236	1.42821	535
Skap2	0.90966	0.034071	-0.0411209	1.46762	1.42649	536
Parp11	0.7558	0.02834	-0.121593	1.5476	1.42601	537
Plcl1	0.99043	0.037206	-0.00417621	1.42939	1.42521	538
Atp7a	0.8642	0.032511	-0.0633857	1.48797	1.42458	539
Neu2	0.9904	0.037313	-0.00418937	1.42814	1.42395	540
Loxl4	0.99038	0.037353	-0.00419814	1.42767	1.42348	541
Pkd1	0.95277	0.035935	-0.0210119	1.44448	1.42347	542
Hcn1	0.99037	0.037436	-0.00420252	1.42671	1.42251	543
Dgcr6	0.8953	0.033876	-0.0480314	1.47011	1.42208	544
Kcnq4	0.9903	0.037693	-0.00423322	1.42374	1.41951	545
Emp3	0.99028	0.037739	-0.00424199	1.42321	1.41897	546
Slc31a1	0.25699	0.0098121	-0.590084	2.00824	1.41815	547
Fam5b	0.99025	0.037834	-0.00425515	1.42212	1.41786	548
Asns	0.53486	0.020512	-0.27176	1.68799	1.41623	549
Slc35e3	0.99018	0.038073	-0.00428585	1.41938	1.4151	550
Paqr8	0.99018	0.038089	-0.00428585	1.4192	1.41491	551
Rp1l1	0.99008	0.038418	-0.00432971	1.41547	1.41114	552
Prps1	0.87803	0.034149	-0.0564906	1.46662	1.41013	553
Sema4c	0.95277	0.037226	-0.0210119	1.42915	1.40814	554
Mgl2	0.9429	0.036912	-0.0255344	1.43283	1.4073	555
D8Ertd82e	0.98998	0.03876	-0.00437358	1.41162	1.40724	556
Il7	0.95277	0.037343	-0.0210119	1.42779	1.40678	557
Edem1	0.98838	0.038805	-0.00507605	1.41111	1.40604	558
Dmrt3	0.98994	0.038927	-0.00439113	1.40975	1.40536	559
Esrrb	0.98994	0.038927	-0.00439113	1.40975	1.40536	560
Trpc7	0.98991	0.039038	-0.00440429	1.40851	1.40411	561
Orai2	0.52656	0.020883	-0.278552	1.68021	1.40165	562
Hbb-bh1	0.95277	0.037815	-0.0210119	1.42234	1.40132	563
Dll3	0.98983	0.03929	-0.00443939	1.40572	1.40128	564
Txndc11	0.98719	0.039187	-0.00559925	1.40686	1.40126	565
Shmt2	0.53962	0.021426	-0.267912	1.66906	1.40115	566
Lyplal1	0.95277	0.037898	-0.0210119	1.42138	1.40037	567
Cdkl2	0.88336	0.035191	-0.0538623	1.45357	1.39971	568
Mrpl48	0.7869	0.03137	-0.10408	1.50349	1.39941	569
Klhdc9	0.98973	0.039666	-0.00448327	1.40158	1.3971	570
Tufm	0.98973	0.039666	-0.00448327	1.40158	1.3971	571
Ndnl2	0.87301	0.034999	-0.0589808	1.45594	1.39696	572
Zmynd8	0.87342	0.035148	-0.0587769	1.4541	1.39532	573
Isy1	0.406	0.016342	-0.391474	1.78669	1.39522	574
Hoxc11	0.98968	0.039837	-0.00450521	1.39971	1.39521	575
Bnc1	0.84828	0.034148	-0.0714608	1.46663	1.39517	576
Fam5c	0.98966	0.039893	-0.00451398	1.3991	1.39459	577
Arl14ep	0.95277	0.038491	-0.0210119	1.41464	1.39363	578
Srgap3	0.97994	0.039642	-0.00880051	1.40184	1.39304	579
Klhdc7a	0.735	0.029739	-0.133713	1.52667	1.39296	580
Cdca7	0.56177	0.022756	-0.250441	1.6429	1.39246	581
Zfhx3	0.9896	0.040107	-0.00454031	1.39678	1.39224	582
Rnf219	0.74565	0.030373	-0.127465	1.51751	1.39005	583
Ly6c2	0.98953	0.040375	-0.00457103	1.39389	1.38932	584
Tmem147	0.98948	0.040566	-0.00459298	1.39184	1.38724	585
Adrb2	0.98847	0.040582	-0.00503651	1.39167	1.38663	586
Elof1	0.98947	0.040644	-0.00459737	1.391	1.38641	587
Nenf	0.78125	0.032178	-0.10721	1.49244	1.38523	588
Zfand5	0.95277	0.039244	-0.0210119	1.40623	1.38521	589
Crebbp	0.9125	0.037619	-0.0397671	1.42459	1.38483	590
Prrc2c	0.95277	0.03931	-0.0210119	1.4055	1.38449	591
Pianp	0.36506	0.015104	-0.437636	1.82091	1.38327	592
Chst4	0.85672	0.035512	-0.0671611	1.44962	1.38246	593
Cul5	0.83015	0.034415	-0.0808434	1.46325	1.38241	594
Zfp78	0.95277	0.039641	-0.0210119	1.40186	1.38084	595
Ddr1	0.98929	0.041239	-0.00467638	1.38469	1.38002	596
Zfp367	0.98929	0.041239	-0.00467638	1.38469	1.38002	597
4930550C14Rik	0.98929	0.041239	-0.00467638	1.38469	1.38002	598
Pamr1	0.98929	0.041239	-0.00467638	1.38469	1.38002	599
Gm17365	0.98929	0.041239	-0.00467638	1.38469	1.38002	600
Ss18l1	0.98929	0.041239	-0.00467638	1.38469	1.38002	601
Efcab3	0.95277	0.039938	-0.0210119	1.39861	1.3776	602
Arap2	0.98713	0.041484	-0.00562565	1.38212	1.37649	603
Slc5a9	0.98677	0.041484	-0.00578406	1.38212	1.37634	604
Peg10	0.98564	0.041484	-0.00628168	1.38212	1.37584	605
Pitx2	0.65205	0.027449	-0.185719	1.56147	1.37575	606
Ube2w	0.73012	0.030788	-0.136606	1.51162	1.37501	607
Snrnp70	0.95277	0.040467	-0.0210119	1.3929	1.37189	608
Hoxa5	0.98905	0.042125	-0.00478175	1.37546	1.37068	609
Iltifb	0.7558	0.032266	-0.121593	1.49125	1.36966	610
Ndufv2	0.51961	0.022185	-0.284322	1.65394	1.36962	611
Ppp1r14a	0.66637	0.028494	-0.176285	1.54525	1.36896	612
Sertm1	0.989	0.042323	-0.00480371	1.37342	1.36862	613
Ticam2	0.34302	0.014705	-0.464681	1.83253	1.36785	614
Synj2bp	0.82732	0.035573	-0.0823265	1.44888	1.36655	615
Pou4f2	0.98891	0.042596	-0.00484323	1.37063	1.36579	616
Gsdma2	0.82882	0.035821	-0.0815398	1.44586	1.36432	617
Ckap5	0.77318	0.033423	-0.111719	1.47595	1.36424	618
Slc45a2	0.98886	0.042754	-0.00486519	1.36902	1.36416	619
Mcf2l	0.98884	0.042808	-0.00487397	1.36848	1.3636	620
Hdgfl1	0.5948	0.025763	-0.225629	1.589	1.36337	621
Ttc4	0.73588	0.031933	-0.133193	1.49576	1.36257	622
Tmem70	0.98879	0.042994	-0.00489593	1.36659	1.3617	623
Exog	0.98514	0.042861	-0.00650205	1.36794	1.36144	624
Becn1	0.95277	0.041484	-0.0210119	1.38212	1.36111	625
Mettl14	0.95277	0.04166	-0.0210119	1.38028	1.35927	626
Cd1d1	0.98871	0.043263	-0.00493107	1.36388	1.35895	627
Ctage5	0.69142	0.030399	-0.160258	1.51714	1.35688	628
Arih2	0.98864	0.043486	-0.00496182	1.36165	1.35669	629
Enpp5	0.9886	0.043638	-0.00497939	1.36014	1.35516	630
Tmem87b	0.739	0.032662	-0.131356	1.48596	1.3546	631
Anks4b	0.98857	0.043738	-0.00499257	1.35914	1.35415	632
Srrm2	0.90243	0.040076	-0.0445865	1.39712	1.35253	633
Ube2h	0.91304	0.04075	-0.0395102	1.38987	1.35036	634
Grasp	0.98846	0.044131	-0.0050409	1.35526	1.35022	635
Map2k5	0.80175	0.035802	-0.095961	1.44609	1.35013	636
Commd7	0.88878	0.039746	-0.0512057	1.40071	1.3495	637
Kdm6b	0.98843	0.044236	-0.00505408	1.35422	1.34917	638
Nomo1	0.91013	0.040784	-0.0408966	1.38951	1.34861	639
Kcp	0.9884	0.044334	-0.00506726	1.35326	1.3482	640
Slc11a1	0.98838	0.044432	-0.00507605	1.3523	1.34723	641
Papss1	0.98835	0.044495	-0.00508923	1.35169	1.3466	642
Nmb	0.86218	0.03882	-0.0644021	1.41094	1.34654	643
Trappc9	0.38689	0.017438	-0.412412	1.7585	1.34609	644
Srl	0.98719	0.044554	-0.00559925	1.35111	1.34551	645
Trpt1	0.66341	0.029984	-0.178218	1.52311	1.34489	646
Fzd7	0.6565	0.029798	-0.182765	1.52581	1.34305	647
Gorab	0.98825	0.04487	-0.00513318	1.34804	1.34291	648
Ambn	0.95277	0.043266	-0.0210119	1.36385	1.34284	649
Adam30	0.95277	0.043303	-0.0210119	1.36348	1.34247	650
1700021F07Rik	0.74099	0.033734	-0.130188	1.47193	1.34174	651
Rab18	0.98792	0.045131	-0.00527822	1.34553	1.34025	652
Tmx4	0.90243	0.041265	-0.0445865	1.38442	1.33983	653
Ythdf1	0.51772	0.023678	-0.285905	1.62565	1.33975	654
Tusc1	0.98812	0.045285	-0.00519031	1.34405	1.33886	655
Aagab	0.98805	0.045584	-0.00522108	1.34119	1.33597	656
Ikbip	0.95277	0.043971	-0.0210119	1.35683	1.33582	657
Trpv3	0.98247	0.045373	-0.0076807	1.3432	1.33552	658
1700067P10Rik	0.988	0.045752	-0.00524306	1.33959	1.33435	659
Shroom2	0.98799	0.045785	-0.00524745	1.33928	1.33403	660
Pop4	0.90243	0.0419	-0.0445865	1.37779	1.3332	661
Rxra	0.98796	0.045888	-0.00526064	1.3383	1.33304	662
Dtnb	0.87803	0.040868	-0.0564906	1.38862	1.33213	663
Arhgef7	0.62149	0.028971	-0.206566	1.53804	1.33147	664
Gm1604b	0.90243	0.042143	-0.0445865	1.37527	1.33069	665
Fkbp9	0.97831	0.045719	-0.00952351	1.3399	1.33038	666
Tll1	0.98786	0.046195	-0.0053046	1.33541	1.3301	667
Cln5	0.98786	0.046195	-0.0053046	1.33541	1.3301	668
Gcn1l1	0.98786	0.046195	-0.0053046	1.33541	1.3301	669
Aldh1a3	0.95277	0.04459	-0.0210119	1.35076	1.32975	670
Syngr2	0.88327	0.041484	-0.0539065	1.38212	1.32821	671
C1galt1	0.8383	0.039437	-0.0766005	1.4041	1.3275	672
Mtx1	0.8655	0.040886	-0.0627329	1.38843	1.32569	673
Lman2l	0.98771	0.046679	-0.00537055	1.33088	1.32551	674
Timm17b	0.65844	0.031168	-0.181484	1.50629	1.32481	675
Nox4	0.95277	0.04514	-0.0210119	1.34544	1.32443	676
Kdm5a	0.37808	0.017928	-0.422416	1.74647	1.32405	677
Ubash3a	0.98761	0.047012	-0.00541452	1.32779	1.32238	678
Myo6	0.95277	0.04538	-0.0210119	1.34314	1.32212	679
Gpr183	0.98759	0.047074	-0.00542332	1.32722	1.3218	680
Lepre1	0.77494	0.036978	-0.110732	1.43206	1.32132	681
Rarg	0.86847	0.041484	-0.0612452	1.38212	1.32087	682
Jmjd8	0.98756	0.047175	-0.00543651	1.32629	1.32085	683
Fen1	0.90243	0.043152	-0.0445865	1.365	1.32041	684
Leo1	0.95277	0.045656	-0.0210119	1.3405	1.31949	685
BC031181	0.96293	0.046207	-0.0164053	1.33529	1.31889	686
Rnf123	0.88878	0.042764	-0.0512057	1.36892	1.31772	687
Pcsk1n	0.98747	0.047515	-0.00547609	1.32317	1.31769	688
Kmo	0.12616	0.0060755	-0.899078	2.21642	1.31734	689
Paics	0.73387	0.035351	-0.134381	1.4516	1.31722	690
Fam126a	0.98745	0.047568	-0.00548489	1.32269	1.3172	691
Ksr1	0.41497	0.020049	-0.381983	1.69791	1.31592	692
Magix	0.98307	0.047513	-0.00741556	1.32319	1.31577	693
Hyal3	0.805	0.038948	-0.0942041	1.40951	1.31531	694
Scgb1b19	0.98738	0.047818	-0.00551567	1.32041	1.31489	695
Hecw1	0.47489	0.023041	-0.323407	1.6375	1.31409	696
Ppp1r21	0.97931	0.047699	-0.00907981	1.32149	1.31241	697
Ugt1a2	0.95277	0.046408	-0.0210119	1.33341	1.3124	698
Ccdc150	0.95277	0.046478	-0.0210119	1.33275	1.31174	699
Smad2	0.95277	0.046529	-0.0210119	1.33228	1.31126	700
Ackr3	0.98724	0.048229	-0.00557726	1.31669	1.31111	701
Atmin	0.98724	0.04825	-0.00557726	1.3165	1.31093	702
4933411G11Rik	0.95277	0.046819	-0.0210119	1.32958	1.30857	703
Zfand6	0.98712	0.048626	-0.00563005	1.31313	1.3075	704
Sim1	0.9871	0.048665	-0.00563885	1.31278	1.30714	705
Notch2	0.98709	0.048705	-0.00564325	1.31243	1.30678	706
Jund	0.59409	0.029372	-0.226148	1.53207	1.30592	707
Atp5g2	0.79701	0.039474	-0.0985362	1.40369	1.30515	708
Ephb4	0.98703	0.04889	-0.00566965	1.31078	1.30511	709
Anapc11	0.95277	0.047244	-0.0210119	1.32565	1.30464	710
Wrb	0.56659	0.028181	-0.246731	1.55004	1.30331	711
Kdm1a	0.98694	0.049182	-0.00570925	1.30819	1.30248	712
Tnfrsf12a	0.9743	0.048609	-0.0113073	1.31328	1.30198	713
Cyp4f13	0.60232	0.030175	-0.220173	1.52035	1.30018	714
Morc1	0.38334	0.019231	-0.416416	1.716	1.29958	715
Dppa5a	0.70535	0.03541	-0.151595	1.45087	1.29928	716
Drosha	0.95277	0.047917	-0.0210119	1.31951	1.2985	717
Tbx10	0.98679	0.0497	-0.00577526	1.30364	1.29787	718
Ptchd3	0.98678	0.049729	-0.00577966	1.30339	1.29761	719
Gpx5	0.39952	0.020197	-0.398461	1.69471	1.29625	720
Mapk6	0.98672	0.049919	-0.00580607	1.30173	1.29593	721
Pstpip1	0.66192	0.033495	-0.179194	1.47502	1.29583	722
Aff2	0.98672	0.049938	-0.00580607	1.30157	1.29576	723
Tas2r144	0.95277	0.048316	-0.0210119	1.31591	1.2949	724
Rer1	0.95277	0.048322	-0.0210119	1.31586	1.29484	725
2310007B03Rik	0.95277	0.048322	-0.0210119	1.31586	1.29484	726
Scd2	0.98668	0.050091	-0.00582367	1.30024	1.29442	727
Cabp2	0.71577	0.036489	-0.145227	1.43784	1.29261	728
Slc22a13	0.54028	0.027668	-0.267381	1.55802	1.29064	729
Tescl	0.98656	0.050533	-0.0058765	1.29642	1.29055	730
Atf7ip2	0.739	0.037903	-0.131356	1.42133	1.28997	731
Cherp	0.63116	0.032385	-0.199861	1.48966	1.2898	732
Crebrf	0.95277	0.048948	-0.0210119	1.31027	1.28925	733
Renbp	0.98642	0.051071	-0.00593813	1.29183	1.28589	734
Med30	0.85234	0.044146	-0.0693871	1.35511	1.28572	735
Nhlh1	0.87387	0.045467	-0.0585532	1.3423	1.28375	736
Mepe	0.98624	0.051663	-0.00601739	1.28682	1.2808	737
Adrm1	0.98624	0.051663	-0.00601739	1.28682	1.2808	738
Abhd6	0.98624	0.051663	-0.00601739	1.28682	1.2808	739
2010107G12Rik	0.98624	0.051663	-0.00601739	1.28682	1.2808	740
Vps16	0.98624	0.051663	-0.00601739	1.28682	1.2808	741
Zcchc24	0.98624	0.051663	-0.00601739	1.28682	1.2808	742
Eif3d	0.95277	0.04991	-0.0210119	1.30181	1.2808	743
Synb	0.76697	0.04024	-0.115222	1.39534	1.28012	744
Slc6a2	0.61642	0.032511	-0.210123	1.48797	1.27785	745
Adra1d	0.98608	0.052235	-0.00608785	1.28204	1.27595	746
Smarcb1	0.57535	0.03059	-0.240068	1.51442	1.27435	747
Map3k4	0.98602	0.052436	-0.00611428	1.28037	1.27426	748
Speer2	0.91304	0.048564	-0.0395102	1.31369	1.27418	749
Fam159b	0.90869	0.048768	-0.0415843	1.31187	1.27028	750
H2-Ke6	0.98584	0.053	-0.00619356	1.27572	1.26953	751
Ggct	0.67868	0.036532	-0.168335	1.43733	1.26899	752
Vmn1r38	0.9858	0.053125	-0.00621119	1.2747	1.26849	753
Tmem79	0.71577	0.038679	-0.145227	1.41252	1.2673	754
Gm17359	0.98571	0.053459	-0.00625084	1.27198	1.26573	755
Rasa2	0.37379	0.020288	-0.427372	1.69276	1.26539	756
Fgf11	0.90243	0.049011	-0.0445865	1.30971	1.26512	757
Il1rl1	0.50883	0.027644	-0.293427	1.5584	1.26497	758
Ceacam20	0.98567	0.053598	-0.00626846	1.27085	1.26458	759
Impdh2	0.98564	0.053658	-0.00628168	1.27037	1.26408	760
Tbc1d10b	0.88172	0.04803	-0.0546693	1.31849	1.26382	761
Camk2n1	0.98563	0.053713	-0.00628609	1.26992	1.26363	762
Mtap	0.98562	0.053737	-0.00629049	1.26973	1.26344	763
Igbp1	0.68048	0.037104	-0.167185	1.43058	1.26339	764
Cluap1	0.95277	0.051965	-0.0210119	1.28429	1.26328	765
1500015O10Rik	0.9113	0.049726	-0.0403386	1.30342	1.26308	766
Phf12	0.67018	0.036582	-0.173809	1.43673	1.26292	767
Zfp704	0.9856	0.053823	-0.00629931	1.26903	1.26273	768
Tmem183a	0.79143	0.043341	-0.101587	1.3631	1.26151	769
Dolk	0.85234	0.04693	-0.0693871	1.32855	1.25916	770
Clcnka	0.98547	0.054291	-0.00635659	1.26527	1.25892	771
Tmem14c	0.98546	0.054341	-0.006361	1.26487	1.25851	772
Mef2d	0.98056	0.054079	-0.00852583	1.26697	1.25845	773
Ang2	0.91304	0.050361	-0.0395102	1.29791	1.2584	774
Dhrs2	0.98544	0.054423	-0.00636981	1.26422	1.25785	775
Slx4ip	0.95277	0.052909	-0.0210119	1.27647	1.25546	776
Dennd2d	0.50685	0.028149	-0.295121	1.55054	1.25542	777
Rraga	0.67671	0.037593	-0.169597	1.42489	1.2553	778
Glipr1l1	0.21769	0.012121	-0.662162	1.91646	1.2543	779
Azin1	0.90243	0.050288	-0.0445865	1.29854	1.25395	780
Slc41a3	0.98039	0.054662	-0.00860113	1.26231	1.25371	781
Rest	0.62249	0.034732	-0.205868	1.45927	1.2534	782
2300002M23Rik	0.95277	0.053235	-0.0210119	1.2738	1.25279	783
Uggt1	0.72711	0.040674	-0.1384	1.39068	1.25228	784
Zranb1	0.66862	0.037519	-0.174821	1.42575	1.25093	785
Samd4b	0.98517	0.055315	-0.00648882	1.25716	1.25067	786
Trim31	0.81507	0.045824	-0.0888051	1.33891	1.2501	787
H2-M10.4	0.98516	0.0554	-0.00649323	1.25649	1.25	788
Vmn1r50	0.15704	0.0088458	-0.80399	2.05326	1.24927	789
Nfatc1	0.47118	0.026557	-0.326813	1.57582	1.24901	790
Prpf19	0.88878	0.050141	-0.0512057	1.29981	1.2486	791
Zp2	0.98511	0.055576	-0.00651527	1.25511	1.2486	792
Tnk1	0.95277	0.053812	-0.0210119	1.26912	1.24811	793
Zdhhc7	0.98509	0.055702	-0.00652409	1.25413	1.24761	794
Stub1	0.65565	0.037135	-0.183328	1.43022	1.24689	795
Slc25a10	0.98505	0.055857	-0.00654172	1.25292	1.24638	796
Dnaja3	0.44303	0.025146	-0.353567	1.59953	1.24596	797
2510039O18Rik	0.98501	0.056001	-0.00655936	1.2518	1.24524	798
D230025D16Rik	0.98499	0.056063	-0.00656818	1.25132	1.24476	799
Chsy3	0.60559	0.034542	-0.217821	1.46165	1.24383	800
Cep57	0.90243	0.051474	-0.0445865	1.28841	1.24383	801
Cryba2	0.12867	0.0073406	-0.890523	2.13427	1.24375	802
Slfnl1	0.98491	0.056275	-0.00660345	1.24968	1.24308	803
Tmem161a	0.59634	0.034115	-0.224506	1.46705	1.24255	804
Irf3	0.26959	0.015424	-0.569296	1.8118	1.24251	805
Efcab9	0.69856	0.040057	-0.155796	1.39732	1.24153	806
Adcy4	0.98476	0.056813	-0.0066696	1.24555	1.23888	807
Actr6	0.95277	0.05498	-0.0210119	1.2598	1.23878	808
Epb4.1l5	0.95277	0.05498	-0.0210119	1.2598	1.23878	809
Acvr2a	0.98475	0.056854	-0.00667401	1.24524	1.23856	810
Nmt2	0.65277	0.037701	-0.18524	1.42365	1.23841	811
Lrrc43	0.98473	0.056937	-0.00668283	1.24461	1.23792	812
Ckap2	0.98084	0.056799	-0.00840183	1.24566	1.23726	813
C8g	0.54771	0.031745	-0.261449	1.49832	1.23688	814
Extl2	0.97662	0.056871	-0.0102744	1.24511	1.23483	815
Cldn13	0.81271	0.047349	-0.0900644	1.32469	1.23462	816
Prkdc	0.98459	0.057397	-0.00674458	1.24111	1.23437	817
Serpinb1b	0.53063	0.030966	-0.275208	1.50911	1.23391	818
Lhfpl4	0.98456	0.057485	-0.00675781	1.24045	1.23369	819
Phtf2	0.64499	0.037685	-0.190447	1.42383	1.23338	820
Sval1	0.71858	0.042084	-0.143525	1.37588	1.23236	821
Stag1	0.98451	0.057679	-0.00677987	1.23898	1.2322	822
St13	0.95277	0.055841	-0.0210119	1.25305	1.23203	823
Sox1	0.78291	0.045973	-0.106288	1.3375	1.23121	824
Lsp1	0.98446	0.057825	-0.00680193	1.23788	1.23108	825
Slfn1	0.55732	0.03274	-0.253895	1.48492	1.23103	826
Zfp386	0.95277	0.0561	-0.0210119	1.25104	1.23003	827
Gorasp1	0.95277	0.056107	-0.0210119	1.25098	1.22997	828
Cdc42se1	0.98441	0.057991	-0.00682398	1.23664	1.22982	829
Hmgcll1	0.35611	0.02103	-0.448416	1.67716	1.22874	830
Sorbs3	0.78984	0.046659	-0.102461	1.33106	1.2286	831
Stk40	0.98436	0.058195	-0.00684604	1.23511	1.22827	832
Ppargc1a	0.62444	0.036937	-0.204509	1.43254	1.22803	833
Lmtk3	0.60605	0.035884	-0.217492	1.4451	1.22761	834
Rnf220	0.87187	0.051626	-0.0595483	1.28713	1.22758	835
Whsc1l1	0.7254	0.042957	-0.139422	1.36697	1.22754	836
Pkdcc	0.51969	0.030786	-0.284256	1.51165	1.22739	837
Bre	0.75233	0.044639	-0.123592	1.35029	1.22669	838
Ccdc177	0.70323	0.041764	-0.152903	1.3792	1.2263	839
Slc33a1	0.95277	0.056587	-0.0210119	1.24728	1.22627	840
Wdr77	0.71972	0.042844	-0.142836	1.36811	1.22527	841
Spcs1	0.67075	0.039964	-0.173439	1.39833	1.22489	842
AK129341	0.86847	0.051817	-0.0612452	1.28553	1.22428	843
Ccdc153	0.65131	0.038924	-0.186212	1.40978	1.22357	844
Wdr12	0.91304	0.054574	-0.0395102	1.26301	1.2235	845
L1td1	0.82604	0.04938	-0.0829989	1.30645	1.22345	846
Pnlip	0.95277	0.056998	-0.0210119	1.24414	1.22313	847
Vwa5b1	0.95277	0.057029	-0.0210119	1.2439	1.22289	848
Alg1	0.54253	0.032511	-0.265576	1.48797	1.22239	849
Zmat4	0.98411	0.059012	-0.00695636	1.22906	1.2221	850
Tpd52l1	0.98411	0.059012	-0.00695636	1.22906	1.2221	851
Agbl3	0.98411	0.059012	-0.00695636	1.22906	1.2221	852
Rplp2	0.98411	0.059012	-0.00695636	1.22906	1.2221	853
9430015G10Rik	0.98411	0.059012	-0.00695636	1.22906	1.2221	854
Tnfrsf21	0.95277	0.057186	-0.0210119	1.24271	1.2217	855
Rnf20	0.60109	0.036136	-0.22106	1.44206	1.221	856
Syce2	0.8383	0.050488	-0.0766005	1.29681	1.22021	857
Nono	0.8383	0.050491	-0.0766005	1.29679	1.22019	858
Mab21l3	0.77074	0.046452	-0.113092	1.333	1.2199	859
Atxn7	0.98397	0.059531	-0.00701814	1.22526	1.21824	860
Dgkg	0.98394	0.059636	-0.00703138	1.22449	1.21746	861
Arhgap31	0.85234	0.051807	-0.0693871	1.28561	1.21622	862
Htr2b	0.85234	0.051891	-0.0693871	1.28491	1.21552	863
Ndrg2	0.62993	0.038364	-0.200708	1.41608	1.21537	864
Sco2	0.48199	0.02938	-0.316962	1.53195	1.21499	865
Gpr31b	0.75235	0.045867	-0.12358	1.3385	1.21492	866
Bphl	0.88207	0.053821	-0.0544969	1.26905	1.21455	867
1110051M20Rik	0.98381	0.060134	-0.00708877	1.22088	1.21379	868
Eef1g	0.9838	0.060178	-0.00709318	1.22056	1.21347	869
Tgs1	0.59508	0.036504	-0.225425	1.43766	1.21223	870
Tln1	0.98374	0.060384	-0.00711967	1.21908	1.21196	871
Tmem14a	0.98374	0.060384	-0.00711967	1.21908	1.21196	872
Exd1	0.98374	0.060384	-0.00711967	1.21908	1.21196	873
Ubqln1	0.69432	0.042629	-0.15844	1.37029	1.21185	874
Susd1	0.98368	0.060635	-0.00714616	1.21728	1.21013	875
Rab3gap2	0.95277	0.058774	-0.0210119	1.23081	1.2098	876
Ubap1	0.95277	0.058818	-0.0210119	1.23049	1.20948	877
Gdf1	0.98364	0.060724	-0.00716382	1.21664	1.20948	878
Morn5	0.98362	0.060803	-0.00717265	1.21607	1.2089	879
Ranbp3	0.98353	0.061059	-0.00721239	1.21425	1.20704	880
Arhgap9	0.38412	0.023862	-0.415533	1.62229	1.20676	881
Plin5	0.49906	0.031004	-0.301847	1.50858	1.20674	882
Bet1l	0.47858	0.029733	-0.320045	1.52676	1.20672	883
Unkl	0.4401	0.027466	-0.356449	1.5612	1.20476	884
Zpbp2	0.40239	0.025126	-0.395353	1.59988	1.20452	885
Slc16a2	0.9834	0.06149	-0.0072698	1.2112	1.20393	886
Slc25a43	0.81507	0.051034	-0.0888051	1.29214	1.20334	887
Efhd2	0.98337	0.061586	-0.00728305	1.21052	1.20323	888
Exph5	0.98335	0.061653	-0.00729188	1.21005	1.20275	889
Pdp2	0.9833	0.061834	-0.00731396	1.20877	1.20146	890
Ccdc124	0.89659	0.056389	-0.0474061	1.24881	1.2014	891
Adamts14	0.98329	0.061849	-0.00731838	1.20867	1.20135	892
Ppp1r17	0.81347	0.051239	-0.0896585	1.2904	1.20074	893
Cdk2ap2	0.72148	0.045495	-0.141776	1.34204	1.20026	894
Etaa1	0.53391	0.033686	-0.272532	1.47255	1.20002	895
Rab33b	0.98321	0.062089	-0.00735371	1.20699	1.19963	896
4930596D02Rik	0.88878	0.056216	-0.0512057	1.25014	1.19893	897
Rasgrf1	0.98317	0.062234	-0.00737138	1.20597	1.1986	898
Ube2o	0.77358	0.049038	-0.111495	1.30947	1.19797	899
Trp53rk	0.95277	0.060416	-0.0210119	1.21885	1.19784	900
Ifnl2	0.95277	0.060465	-0.0210119	1.2185	1.19748	901
Tmem180	0.9831	0.06248	-0.0074023	1.20426	1.19686	902
Ppm1d	0.98309	0.062499	-0.00740672	1.20413	1.19672	903
Gabra1	0.98309	0.062526	-0.00740672	1.20394	1.19653	904
Tmem106a	0.75233	0.047905	-0.123592	1.31962	1.19603	905
Ascl3	0.98302	0.062746	-0.00743765	1.20241	1.19498	906
Utf1	0.72148	0.046135	-0.141776	1.33597	1.19419	907
Psenen	0.98297	0.062884	-0.00745974	1.20146	1.194	908
Slc4a9	0.98294	0.063037	-0.00747299	1.2004	1.19293	909
Kif1b	0.98294	0.063043	-0.00747299	1.20036	1.19289	910
Naa35	0.74565	0.047847	-0.127465	1.32015	1.19268	911
Pold4	0.4915	0.031552	-0.308476	1.50097	1.1925	912
Rev1	0.95277	0.061223	-0.0210119	1.21309	1.19207	913
Smu1	0.95277	0.061247	-0.0210119	1.21292	1.1919	914
Ttc39a	0.98289	0.063216	-0.00749508	1.19917	1.19168	915
Golga4	0.98288	0.063249	-0.0074995	1.19895	1.19145	916
Dlk1	0.87803	0.056658	-0.0564906	1.24674	1.19025	917
Casp14	0.9828	0.063559	-0.00753485	1.19682	1.18929	918
Fbxl20	0.95277	0.061617	-0.0210119	1.2103	1.18929	919
Hdhd2	0.84967	0.05498	-0.0707497	1.2598	1.18905	920
Gm9705	0.98276	0.06371	-0.00755253	1.19579	1.18824	921
Slbp	0.56353	0.036544	-0.249083	1.43718	1.1881	922
B4galt6	0.95277	0.061801	-0.0210119	1.209	1.18799	923
Cntn6	0.95277	0.061812	-0.0210119	1.20893	1.18792	924
Nom1	0.98274	0.06378	-0.00756137	1.19532	1.18775	925
Foxred1	0.98273	0.063821	-0.00756579	1.19504	1.18747	926
4932429P05Rik	0.95277	0.061885	-0.0210119	1.20841	1.1874	927
Slc22a6	0.74565	0.048437	-0.127465	1.31482	1.18736	928
Spata2l	0.98272	0.063857	-0.00757021	1.19479	1.18722	929
Clps	0.95277	0.061985	-0.0210119	1.20771	1.1867	930
Map9	0.98268	0.063996	-0.00758788	1.19385	1.18626	931
Med19	0.98268	0.063996	-0.00758788	1.19385	1.18626	932
Grhl2	0.9826	0.064239	-0.00762324	1.1922	1.18458	933
Usp40	0.98259	0.06428	-0.00762766	1.19192	1.1843	934
Foxl1	0.95277	0.062425	-0.0210119	1.20464	1.18363	935
Aldh18a1	0.98253	0.064473	-0.00765418	1.19062	1.18297	936
Glrx2	0.59422	0.039106	-0.226053	1.40776	1.1817	937
Cd63	0.49748	0.032959	-0.303224	1.48203	1.1788	938
Aggf1	0.805	0.053451	-0.0942041	1.27204	1.17784	939
Slc22a2	0.83583	0.055531	-0.077882	1.25546	1.17758	940
Picalm	0.84028	0.055993	-0.075576	1.25187	1.17629	941
Fam180a	0.68898	0.045913	-0.161793	1.33806	1.17627	942
Tmbim1	0.98221	0.065543	-0.00779565	1.18347	1.17568	943
Slc36a3	0.98221	0.065543	-0.00779565	1.18347	1.17568	944
Chia	0.98221	0.065543	-0.00779565	1.18347	1.17568	945
Ddx4	0.98221	0.065543	-0.00779565	1.18347	1.17568	946
Dvl2	0.98221	0.065543	-0.00779565	1.18347	1.17568	947
Atp5g3	0.7558	0.050583	-0.121593	1.296	1.1744	948
Cbx5	0.64371	0.043202	-0.19131	1.3645	1.17319	949
Lhpp	0.66192	0.044539	-0.179194	1.35126	1.17207	950
Irf1	0.98199	0.06625	-0.00789293	1.17881	1.17092	951
Cecr6	0.52449	0.03542	-0.280263	1.45075	1.17049	952
Tmsb15b1	0.98192	0.066451	-0.00792389	1.1775	1.16957	953
Wac	0.95277	0.064529	-0.0210119	1.19025	1.16923	954
Dlgap5	0.80984	0.05498	-0.0916008	1.2598	1.16819	955
Tnnc1	0.95277	0.064848	-0.0210119	1.1881	1.16709	956
Mapk15	0.35487	0.024156	-0.449931	1.61697	1.16704	957
Kcnj9	0.48578	0.033151	-0.31356	1.4795	1.16594	958
Otos	0.58387	0.040181	-0.233684	1.39598	1.1623	959
Rhpn1	0.88878	0.06125	-0.0512057	1.21289	1.16169	960
1110007C09Rik	0.98155	0.067731	-0.00808757	1.16921	1.16112	961
Klf12	0.98155	0.067731	-0.00808757	1.16921	1.16112	962
Calu	0.95277	0.065839	-0.0210119	1.18152	1.1605	963
Deptor	0.98148	0.067934	-0.00811855	1.16791	1.15979	964
9130409I23Rik	0.44389	0.030796	-0.352725	1.51151	1.15878	965
Sh3gl2	0.73012	0.050668	-0.136606	1.29527	1.15866	966
Gm2a	0.36739	0.025499	-0.434873	1.59348	1.1586	967
Wdr52	0.74565	0.051789	-0.127465	1.28576	1.1583	968
Fam46a	0.98136	0.068317	-0.00817165	1.16547	1.1573	969
Zdhhc4	0.79423	0.055306	-0.100054	1.25723	1.15717	970
Aurkc	0.98134	0.068394	-0.0081805	1.16498	1.1568	971
Oit3	0.55026	0.038364	-0.259432	1.41608	1.15664	972
Mbl2	0.52962	0.03693	-0.276036	1.43262	1.15659	973
BC027072	0.90243	0.062964	-0.0445865	1.20091	1.15632	974
Pcdhgc4	0.98131	0.068483	-0.00819378	1.16442	1.15622	975
Trabd2b	0.98131	0.068488	-0.00819378	1.16439	1.15619	976
Cfp	0.60787	0.042512	-0.216189	1.37149	1.1553	977
C1qtnf9	0.6541	0.045756	-0.184356	1.33955	1.1552	978
Pax9	0.98124	0.068724	-0.00822476	1.16289	1.15467	979
Srsf1	0.95277	0.066756	-0.0210119	1.17551	1.1545	980
Ect2	0.70323	0.049549	-0.152903	1.30497	1.15206	981
1700011A15Rik	0.95277	0.06733	-0.0210119	1.17179	1.15078	982
Ldhb	0.98102	0.069389	-0.00832214	1.15871	1.15039	983
Ms4a15	0.981	0.069454	-0.00833099	1.1583	1.14997	984
Sertad3	0.98099	0.069478	-0.00833542	1.15815	1.14982	985
Lce1k	0.98099	0.069506	-0.00833542	1.15798	1.14964	986
Bivm	0.98099	0.069506	-0.00833542	1.15798	1.14964	987
Mcts2	0.95277	0.067519	-0.0210119	1.17057	1.14956	988
Clec16a	0.98098	0.069546	-0.00833985	1.15773	1.14939	989
A3galt2	0.98094	0.069675	-0.00835756	1.15692	1.14857	990
Frmd3	0.98094	0.069687	-0.00835756	1.15685	1.14849	991
Cyp4a12a	0.65277	0.046437	-0.18524	1.33314	1.1479	992
Vmn1r57	0.9528	0.067806	-0.0209983	1.16873	1.14773	993
Sin3a	0.84489	0.060194	-0.0731998	1.22045	1.14725	994
Sod3	0.86847	0.061885	-0.0612452	1.20841	1.14717	995
Gypa	0.95277	0.067961	-0.0210119	1.16774	1.14673	996
Adh5	0.53408	0.038096	-0.272394	1.41912	1.14673	997
Il18bp	0.88207	0.062926	-0.0544969	1.20117	1.14667	998
Pald1	0.32532	0.023241	-0.487689	1.63375	1.14606	999
Vwa8	0.50883	0.036504	-0.293427	1.43766	1.14423	1000
Ctnnbip1	0.98072	0.070376	-0.00845497	1.15258	1.14412	1001
Paox	0.98072	0.070376	-0.00845497	1.15258	1.14412	1002
Galnt12	0.98072	0.070376	-0.00845497	1.15258	1.14412	1003
Gsg1	0.98072	0.070376	-0.00845497	1.15258	1.14412	1004
Proc	0.98072	0.070376	-0.00845497	1.15258	1.14412	1005
Klhdc8b	0.98072	0.070376	-0.00845497	1.15258	1.14412	1006
Tmem39b	0.98072	0.070376	-0.00845497	1.15258	1.14412	1007
2610301B20Rik	0.51183	0.036737	-0.290874	1.4349	1.14402	1008
4933403O08Rik	0.98056	0.070891	-0.00852583	1.14941	1.14088	1009
Fignl2	0.53643	0.038792	-0.270487	1.41126	1.14077	1010
Ttll7	0.8362	0.060552	-0.0776898	1.21787	1.14018	1011
Cyp4v3	0.98051	0.071049	-0.00854797	1.14844	1.13989	1012
Rac2	0.9805	0.071066	-0.0085524	1.14834	1.13979	1013
Fam219a	0.76328	0.055374	-0.117316	1.25669	1.13938	1014
Prl2c1	0.98045	0.071226	-0.00857455	1.14736	1.13879	1015
Anpep	0.98041	0.071402	-0.00859227	1.14629	1.1377	1016
Prr3	0.9848	0.071736	-0.00665196	1.14426	1.13761	1017
Atg16l1	0.8408	0.061289	-0.0753073	1.21262	1.13731	1018
Smpd1	0.98039	0.071466	-0.00860113	1.1459	1.1373	1019
Scgb2b3	0.95277	0.069467	-0.0210119	1.15822	1.13721	1020
Chrna4	0.95277	0.069548	-0.0210119	1.15772	1.1367	1021
Dpt	0.69432	0.050726	-0.15844	1.29477	1.13633	1022
Mesdc1	0.98032	0.071658	-0.00863214	1.14474	1.1361	1023
Rbm7	0.75233	0.05501	-0.123592	1.25956	1.13597	1024
Napepld	0.95277	0.069947	-0.0210119	1.15523	1.13422	1025
Ank2	0.73588	0.054079	-0.133193	1.26697	1.13378	1026
Cep57l1	0.3671	0.026978	-0.435216	1.56899	1.13377	1027
Ccbl2	0.805	0.059335	-0.0942041	1.22669	1.13248	1028
Rpl13a	0.82604	0.060939	-0.0829989	1.2151	1.13211	1029
LOC100038947	0.98011	0.07233	-0.00872518	1.14068	1.13196	1030
Arid1b	0.98008	0.072424	-0.00873847	1.14012	1.13138	1031
Clspn	0.89557	0.066272	-0.0479005	1.17867	1.13077	1032
Dbndd1	0.95277	0.070527	-0.0210119	1.15164	1.13063	1033
Ehmt1	0.88878	0.0658	-0.0512057	1.18177	1.13057	1034
Ccdc57	0.98	0.072642	-0.00877392	1.13881	1.13004	1035
Slc4a5	0.61429	0.045534	-0.211627	1.34166	1.13004	1036
Metrnl	0.98	0.072658	-0.00877392	1.13872	1.12994	1037
Klhl29	0.43967	0.032625	-0.356873	1.48645	1.12958	1038
Mcu	0.97995	0.072783	-0.00879608	1.13797	1.12917	1039
Sec24b	0.97994	0.07282	-0.00880051	1.13775	1.12895	1040
Pnrc1	0.97993	0.072834	-0.00880495	1.13767	1.12886	1041
Myoc	0.8383	0.062358	-0.0766005	1.20511	1.12851	1042
Mplkip	0.3712	0.027644	-0.430392	1.5584	1.12801	1043
Nup133	0.86286	0.06438	-0.0640597	1.19125	1.12719	1044
Mphosph9	0.58631	0.043761	-0.231873	1.35891	1.12704	1045
Zbtb24	0.84489	0.063085	-0.0731998	1.20007	1.12687	1046
Arhgap30	0.69432	0.051972	-0.15844	1.28423	1.12579	1047
Adm	0.53862	0.04042	-0.268718	1.3934	1.12469	1048
Gprc6a	0.52038	0.03908	-0.283679	1.40805	1.12437	1049
Prkag3	0.97968	0.073613	-0.00891576	1.13305	1.12413	1050
Nap1l1	0.37068	0.027927	-0.431001	1.55398	1.12297	1051
BC049762	0.49268	0.037153	-0.307435	1.43001	1.12257	1052
Mrpl23	0.9796	0.073887	-0.00895122	1.13143	1.12248	1053
Fopnl	0.51746	0.039106	-0.286123	1.40776	1.12163	1054
Thpo	0.594	0.044924	-0.226214	1.34752	1.12131	1055
1700010I14Rik	0.97952	0.074138	-0.00898669	1.12996	1.12097	1056
Pawr	0.97951	0.074177	-0.00899113	1.12973	1.12074	1057
Nlrc5	0.58981	0.044671	-0.229288	1.34997	1.12069	1058
Krt7	0.97948	0.074265	-0.00900443	1.12922	1.12021	1059
Qprt	0.71858	0.054488	-0.143525	1.2637	1.12017	1060
Gria3	0.38946	0.029581	-0.409537	1.52899	1.11945	1061
Chst3	0.71321	0.05419	-0.146783	1.26608	1.1193	1062
Arf1	0.80984	0.061564	-0.0916008	1.21067	1.11907	1063
Poll	0.95277	0.07243	-0.0210119	1.14008	1.11907	1064
Nap1l5	0.81507	0.062175	-0.0888051	1.20638	1.11758	1065
1300002K09Rik	0.97931	0.074816	-0.00907981	1.12601	1.11693	1066
Tspan11	0.97931	0.074816	-0.00907981	1.12601	1.11693	1067
Sbpl	0.97931	0.074816	-0.00907981	1.12601	1.11693	1068
Gclm	0.97931	0.074816	-0.00907981	1.12601	1.11693	1069
Elavl2	0.97931	0.074816	-0.00907981	1.12601	1.11693	1070
Scn3b	0.6654	0.050842	-0.176917	1.29378	1.11686	1071
Agbl4	0.87239	0.066711	-0.0592893	1.1758	1.11651	1072
Dsg2	0.50779	0.038855	-0.294316	1.41055	1.11624	1073
Ahr	0.95277	0.073137	-0.0210119	1.13586	1.11485	1074
Foxa3	0.80034	0.061481	-0.0967255	1.21126	1.11453	1075
Sox10	0.95277	0.073219	-0.0210119	1.13538	1.11436	1076
Pou5f2	0.35194	0.027053	-0.453531	1.56778	1.11425	1077
Dip2b	0.97915	0.075281	-0.00915077	1.12331	1.11416	1078
Setd1a	0.95277	0.073265	-0.0210119	1.1351	1.11409	1079
Lhx3	0.97914	0.075312	-0.00915521	1.12314	1.11398	1080
Bicc1	0.95277	0.073286	-0.0210119	1.13498	1.11397	1081
Inhba	0.97913	0.075354	-0.00915964	1.12289	1.11373	1082
Vmn1r183	0.96765	0.074505	-0.0142817	1.12781	1.11353	1083
Vmn1r173	0.60711	0.046747	-0.216733	1.33025	1.11351	1084
Klk1b24	0.85244	0.065648	-0.0693362	1.18278	1.11344	1085
Ccdc159	0.68898	0.053076	-0.161793	1.2751	1.11331	1086
1700056E22Rik	0.81686	0.063043	-0.0878524	1.20036	1.11251	1087
Minos1	0.37232	0.028748	-0.429084	1.54139	1.11231	1088
4930571K23Rik	0.97905	0.075645	-0.00919513	1.12122	1.11202	1089
Ddx24	0.53789	0.041608	-0.269307	1.38082	1.11152	1090
F2	0.97883	0.075735	-0.00929273	1.1207	1.11141	1091
Pck2	0.8383	0.06494	-0.0766005	1.18749	1.11089	1092
Creg2	0.97895	0.075991	-0.00923949	1.11924	1.11	1093
Sp2	0.7571	0.058787	-0.120847	1.23072	1.10987	1094
AI661453	0.97893	0.076051	-0.00924836	1.1189	1.10965	1095
Uhmk1	0.90243	0.070242	-0.0445865	1.1534	1.10882	1096
Smndc1	0.95277	0.074216	-0.0210119	1.1295	1.10849	1097
Vimp	0.97883	0.076381	-0.00929273	1.11701	1.10772	1098
Sepsecs	0.86847	0.067783	-0.0612452	1.16888	1.10763	1099
Mettl3	0.32402	0.025315	-0.489428	1.59662	1.10719	1100
Ppm1m	0.85234	0.066625	-0.0693871	1.17636	1.10698	1101
Elf5	0.60527	0.04732	-0.218051	1.32496	1.1069	1102
Rbm22	0.69142	0.054079	-0.160258	1.26697	1.10671	1103
Arhgef17	0.97877	0.076578	-0.00931935	1.1159	1.10658	1104
Eml4	0.97875	0.076649	-0.00932822	1.11549	1.10617	1105
Nup210	0.97874	0.07668	-0.00933266	1.11532	1.10599	1106
Rab4b	0.78896	0.061838	-0.102945	1.20874	1.1058	1107
Il13	0.54821	0.042986	-0.261053	1.36667	1.10562	1108
4931417E11Rik	0.95277	0.074711	-0.0210119	1.12662	1.1056	1109
Phtf1	0.95277	0.074755	-0.0210119	1.12636	1.10535	1110
Epb4.1l4a	0.95277	0.074755	-0.0210119	1.12636	1.10535	1111
Aip	0.95277	0.074755	-0.0210119	1.12636	1.10535	1112
Ramp1	0.9743	0.076451	-0.0113073	1.11662	1.10531	1113
Odf3l1	0.27627	0.02175	-0.558666	1.66254	1.10387	1114
Plxna2	0.25447	0.020035	-0.594363	1.69821	1.10385	1115
Prmt10	0.81507	0.064174	-0.0888051	1.19264	1.10384	1116
Cramp1l	0.70086	0.055276	-0.154369	1.25746	1.10309	1117
Smim3	0.97857	0.077207	-0.0094081	1.11234	1.10294	1118
Gadd45a	0.97856	0.077246	-0.00941254	1.11212	1.10271	1119
Knstrn	0.97853	0.077313	-0.00942586	1.11175	1.10232	1120
Tmem178b	0.9785	0.077384	-0.00943917	1.11135	1.10191	1121
Stap2	0.90243	0.071378	-0.0445865	1.14644	1.10185	1122
Paip2	0.95277	0.075435	-0.0210119	1.12243	1.10142	1123
Bgn	0.97838	0.077771	-0.00949243	1.10918	1.09969	1124
Srp19	0.45646	0.036351	-0.340597	1.43948	1.09889	1125
Smgc	0.97825	0.078191	-0.00955014	1.10684	1.09729	1126
Rem1	0.42309	0.03383	-0.373567	1.4707	1.09713	1127
Rpl8	0.86847	0.069449	-0.0612452	1.15833	1.09709	1128
D730039F16Rik	0.95277	0.076417	-0.0210119	1.11681	1.0958	1129
Htr1b	0.20764	0.016654	-0.682689	1.77848	1.09579	1130
Dnajb12	0.52407	0.042049	-0.280611	1.37624	1.09563	1131
Slc22a27	0.97814	0.078511	-0.00959898	1.10507	1.09547	1132
Myo7a	0.27848	0.022406	-0.555206	1.64964	1.09443	1133
Pik3r2	0.97805	0.078807	-0.00963894	1.10344	1.0938	1134
Asf1b	0.97805	0.078807	-0.00963894	1.10344	1.0938	1135
Rdh14	0.97805	0.078807	-0.00963894	1.10344	1.0938	1136
Spon2	0.97805	0.078807	-0.00963894	1.10344	1.0938	1137
Col14a1	0.61203	0.049466	-0.213227	1.30569	1.09247	1138
Lypd3	0.82912	0.067123	-0.0813826	1.17313	1.09175	1139
Taok1	0.61241	0.049631	-0.212958	1.30425	1.09129	1140
Abcb8	0.97788	0.079341	-0.00971444	1.1005	1.09079	1141
Ccdc173	0.95277	0.077403	-0.0210119	1.11124	1.09023	1142
1700003E16Rik	0.97784	0.079463	-0.0097322	1.09984	1.0901	1143
Srrm3	0.97657	0.079396	-0.0102966	1.1002	1.0899	1144
Arsb	0.97783	0.079503	-0.00973664	1.09962	1.08988	1145
Atp2b4	0.56199	0.0457	-0.250271	1.34008	1.08981	1146
R3hdml	0.84489	0.068764	-0.0731998	1.16264	1.08944	1147
Cbs	0.9778	0.07963	-0.00974997	1.09892	1.08917	1148
Atg4c	0.97779	0.079646	-0.00975441	1.09884	1.08908	1149
Zbtb48	0.16965	0.013823	-0.770446	1.8594	1.08895	1150
Ldoc1l	0.85234	0.069559	-0.0693871	1.15765	1.08826	1151
Grk6	0.97773	0.07982	-0.00978106	1.09789	1.08811	1152
Ccnd3	0.97772	0.079853	-0.0097855	1.09771	1.08792	1153
Cd70	0.34801	0.028423	-0.458408	1.54633	1.08792	1154
Kcne1l	0.97772	0.07986	-0.0097855	1.09767	1.08789	1155
Dleu7	0.9777	0.079909	-0.00979438	1.0974	1.08761	1156
Fktn	0.95277	0.078125	-0.0210119	1.10721	1.0862	1157
Ap5z1	0.95277	0.078195	-0.0210119	1.10682	1.08581	1158
Tmprss4	0.97757	0.080325	-0.00985213	1.09515	1.0853	1159
Nfatc2ip	0.97757	0.080325	-0.00985213	1.09515	1.0853	1160
Slc38a11	0.95277	0.078433	-0.0210119	1.1055	1.08449	1161
Chpf	0.97751	0.080502	-0.00987879	1.09419	1.08431	1162
Ctgf	0.79306	0.06537	-0.100694	1.18462	1.08393	1163
Prep	0.7558	0.06235	-0.121593	1.20516	1.08357	1164
Tmtc4	0.97746	0.080663	-0.00990101	1.09333	1.08342	1165
H2-M5	0.74163	0.061279	-0.129813	1.21269	1.08288	1166
Ccdc152	0.95277	0.078767	-0.0210119	1.10366	1.08264	1167
Nmnat3	0.97742	0.08082	-0.00991878	1.09248	1.08256	1168
Apobec4	0.97741	0.080838	-0.00992322	1.09238	1.08246	1169
Ppp1r12c	0.9774	0.080849	-0.00992767	1.09233	1.0824	1170
Xkr6	0.97739	0.08089	-0.00993211	1.09211	1.08217	1171
Esrra	0.90243	0.074755	-0.0445865	1.12636	1.08177	1172
Cd244	0.97736	0.080969	-0.00994544	1.09168	1.08174	1173
Mdm1	0.97733	0.081098	-0.00995877	1.09099	1.08103	1174
Kif22	0.40802	0.033922	-0.389319	1.46952	1.0802	1175
Rabac1	0.95277	0.079427	-0.0210119	1.10003	1.07902	1176
Slc22a8	0.97712	0.08174	-0.0100521	1.08757	1.07751	1177
Fcrls	0.97711	0.081804	-0.0100565	1.08723	1.07717	1178
Gm44	0.95277	0.079841	-0.0210119	1.09777	1.07676	1179
Mapk11	0.84849	0.071103	-0.0713533	1.14811	1.07676	1180
Evpl	0.97707	0.081905	-0.0100743	1.08669	1.07662	1181
C1s	0.23944	0.020084	-0.620803	1.69715	1.07635	1182
Tra2a	0.27735	0.023281	-0.556972	1.633	1.07603	1183
Ccdc23	0.92633	0.077758	-0.0332343	1.10925	1.07602	1184
Ctsz	0.97703	0.08204	-0.0100921	1.08597	1.07588	1185
Col5a2	0.97703	0.082051	-0.0100921	1.08592	1.07582	1186
Ccdc91	0.95277	0.080157	-0.0210119	1.09606	1.07505	1187
Tmem217	0.24858	0.020932	-0.604534	1.67919	1.07466	1188
Fam114a1	0.29447	0.024827	-0.530959	1.60508	1.07412	1189
Clpsl2	0.95277	0.080411	-0.0210119	1.09468	1.07367	1190
Trim32	0.97689	0.082479	-0.0101543	1.08366	1.0735	1191
Lamp1	0.97689	0.082479	-0.0101543	1.08366	1.0735	1192
Dnajc4	0.97689	0.082479	-0.0101543	1.08366	1.0735	1193
Zfp318	0.81817	0.069126	-0.0871564	1.16036	1.0732	1194
Cnpy4	0.41892	0.03544	-0.377869	1.45051	1.07264	1195
Wdr3	0.90243	0.076498	-0.0445865	1.11635	1.07176	1196
Fam120a	0.97676	0.08287	-0.0102121	1.0816	1.07139	1197
Cd55	0.36638	0.031165	-0.436068	1.50633	1.07026	1198
Gm20581	0.95277	0.081096	-0.0210119	1.091	1.06999	1199
Cyp4f15	0.97667	0.083144	-0.0102522	1.08017	1.06992	1200
Wdr74	0.87803	0.074755	-0.0564906	1.12636	1.06987	1201
Mmp21	0.24412	0.020791	-0.612397	1.68212	1.06973	1202
Gcm1	0.97664	0.083241	-0.0102655	1.07966	1.0694	1203
Tph1	0.26289	0.02241	-0.580226	1.64956	1.06933	1204
Krtap1-5	0.97661	0.083358	-0.0102788	1.07905	1.06877	1205
Zfp51	0.61078	0.052208	-0.214115	1.28226	1.06815	1206
Msrb2	0.95277	0.081459	-0.0210119	1.08906	1.06805	1207
Tcea3	0.82321	0.070469	-0.0844894	1.152	1.06751	1208
Ubxn4	0.54951	0.047054	-0.260024	1.3274	1.06738	1209
Hmgcs2	0.95277	0.081592	-0.0210119	1.08835	1.06734	1210
Junb	0.189	0.016187	-0.723538	1.79083	1.0673	1211
Zfp961	0.97652	0.083659	-0.0103189	1.07749	1.06717	1212
Brip1	0.97647	0.083778	-0.0103411	1.07687	1.06653	1213
Limch1	0.97646	0.083813	-0.0103455	1.07669	1.06634	1214
Pip5k1b	0.69661	0.059819	-0.15701	1.22316	1.06615	1215
Gm6812	0.73291	0.062964	-0.134949	1.20091	1.06596	1216
Rsrc1	0.87803	0.075516	-0.0564906	1.12196	1.06547	1217
Rims4	0.79582	0.068511	-0.0991852	1.16424	1.06505	1218
Bco2	0.84887	0.07312	-0.0711588	1.13596	1.06481	1219
Rpl26	0.97634	0.084236	-0.0103989	1.0745	1.0641	1220
Fezf1	0.95277	0.08225	-0.0210119	1.08486	1.06385	1221
Mageb5	0.8407	0.072723	-0.075359	1.13833	1.06297	1222
Ivl	0.73588	0.063662	-0.133193	1.19612	1.06293	1223
Aamp	0.95277	0.082539	-0.0210119	1.08334	1.06233	1224
Sept5	0.48841	0.042419	-0.311215	1.37244	1.06122	1225
Kmt2a	0.95277	0.082916	-0.0210119	1.08136	1.06035	1226
A230050P20Rik	0.16385	0.01426	-0.785554	1.84588	1.06033	1227
Prim2	0.95277	0.082941	-0.0210119	1.08123	1.06022	1228
Commd4	0.91227	0.079502	-0.0398766	1.09962	1.05975	1229
Zfp511	0.68809	0.060015	-0.162355	1.22174	1.05939	1230
Hoxb13	0.71577	0.062459	-0.145227	1.2044	1.05918	1231
Plekhm3	0.39977	0.034939	-0.39819	1.45669	1.0585	1232
Hoxb5	0.84195	0.073601	-0.0747137	1.13312	1.0584	1233
Mylip	0.60109	0.052629	-0.22106	1.27877	1.05771	1234
Gdpgp1	0.95277	0.083523	-0.0210119	1.07819	1.05718	1235
Rsph6a	0.95277	0.083633	-0.0210119	1.07762	1.05661	1236
Tox2	0.62923	0.055317	-0.201191	1.25714	1.05595	1237
Zpld1	0.62408	0.05498	-0.20476	1.2598	1.05504	1238
Sart1	0.85962	0.075873	-0.0656935	1.11991	1.05422	1239
Cacfd1	0.81528	0.072033	-0.0886932	1.14247	1.05378	1240
Cox7a2l	0.76374	0.06759	-0.117054	1.17012	1.05306	1241
Nprl3	0.95277	0.084365	-0.0210119	1.07384	1.05283	1242
Cdc23	0.86381	0.076498	-0.0635818	1.11635	1.05277	1243
1700109H08Rik	0.91185	0.081031	-0.0400766	1.09135	1.05127	1244
Srcin1	0.95277	0.084864	-0.0210119	1.07128	1.05026	1245
Crmp1	0.95277	0.084901	-0.0210119	1.07109	1.05008	1246
Epha8	0.4712	0.042041	-0.326795	1.37633	1.04953	1247
Fam45a	0.42896	0.038289	-0.367583	1.41693	1.04934	1248
Klk6	0.21779	0.019449	-0.661962	1.7111	1.04914	1249
Cops5	0.50592	0.045222	-0.295918	1.34465	1.04873	1250
Tbl3	0.79306	0.070901	-0.100694	1.14935	1.04865	1251
Cdca7l	0.95277	0.085284	-0.0210119	1.06913	1.04812	1252
Zscan2	0.64508	0.057813	-0.190386	1.23797	1.04759	1253
Tnfaip8l2	0.37844	0.033936	-0.422003	1.46934	1.04734	1254
Mtfr2	0.15285	0.013718	-0.815735	1.86271	1.04697	1255
Lztfl1	0.85234	0.076498	-0.0693871	1.11635	1.04696	1256
Ifitm2	0.65663	0.059099	-0.182679	1.22842	1.04574	1257
Cdc73	0.85962	0.077403	-0.0656935	1.11124	1.04555	1258
Gm9047	0.75233	0.067783	-0.123592	1.16888	1.04529	1259
Kcnmb4	0.17789	0.016043	-0.749848	1.79471	1.04487	1260
Fabp2	0.11585	0.01048	-0.936104	1.97964	1.04353	1261
Elmod1	0.95277	0.086247	-0.0210119	1.06426	1.04324	1262
Arl2	0.45798	0.041484	-0.339153	1.38212	1.04297	1263
Prkar1a	0.732	0.066365	-0.135489	1.17806	1.04257	1264
1810037I17Rik	0.97491	0.088607	-0.0110355	1.05253	1.0415	1265
D430042O09Rik	0.44597	0.040598	-0.350694	1.3915	1.0408	1266
Slc18a1	0.84489	0.076957	-0.0731998	1.11375	1.04055	1267
Klhl14	0.46498	0.042399	-0.332566	1.37264	1.04008	1268
Samhd1	0.52698	0.048063	-0.278206	1.31819	1.03998	1269
Plekhm1	0.95277	0.087094	-0.0210119	1.06001	1.039	1270
Phf19	0.29018	0.026537	-0.537333	1.57615	1.03882	1271
Timm10	0.90243	0.08273	-0.0445865	1.08234	1.03775	1272
Mapk1	0.95277	0.087379	-0.0210119	1.05859	1.03758	1273
4930563D23Rik	0.68115	0.062492	-0.166757	1.20418	1.03742	1274
Tcp11	0.82995	0.07617	-0.0809481	1.11822	1.03727	1275
Exo5	0.38033	0.034987	-0.419839	1.45609	1.03625	1276
Hist2h2be	0.94969	0.087451	-0.0224181	1.05824	1.03582	1277
Sybu	0.61025	0.056272	-0.214492	1.24971	1.03522	1278
Pmfbp1	0.85562	0.079081	-0.0677191	1.10193	1.03421	1279
Zmym5	0.91304	0.084401	-0.0395102	1.07365	1.03414	1280
Nup160	0.87803	0.081198	-0.0564906	1.09045	1.03396	1281
Tacc2	0.3774	0.034979	-0.423198	1.45619	1.03299	1282
C130074G19Rik	0.55864	0.051789	-0.252868	1.28576	1.03289	1283
Trnau1ap	0.12853	0.011923	-0.890995	1.92361	1.03262	1284
Ccdc85b	0.95277	0.088406	-0.0210119	1.05352	1.03251	1285
Nsun3	0.95277	0.088505	-0.0210119	1.05303	1.03202	1286
Mep1a	0.41603	0.038653	-0.380875	1.41282	1.03194	1287
Kcnj14	0.34386	0.031975	-0.463618	1.49519	1.03157	1288
Frmpd1	0.87206	0.081459	-0.0594536	1.08906	1.02961	1289
Arap3	0.89294	0.083495	-0.0491777	1.07834	1.02916	1290
Gp2	0.82021	0.076758	-0.0860749	1.11488	1.0288	1291
Dld	0.26137	0.024549	-0.582744	1.60997	1.02722	1292
Gm732	0.95277	0.089611	-0.0210119	1.04764	1.02663	1293
Serpina3k	0.97389	0.091718	-0.0114901	1.03755	1.02606	1294
Rpa3	0.62149	0.058712	-0.206566	1.23127	1.02471	1295
Rab28	0.95277	0.090041	-0.0210119	1.04556	1.02455	1296
Noto	0.84189	0.079771	-0.0747446	1.09815	1.02341	1297
Lrfn2	0.41903	0.039786	-0.377755	1.40027	1.02251	1298
Thy1	0.95277	0.090515	-0.0210119	1.04328	1.02227	1299
Lce1b	0.84045	0.079853	-0.0754881	1.09771	1.02222	1300
Zc3h14	0.81494	0.077441	-0.0888744	1.11103	1.02215	1301
Rgl2	0.81507	0.077538	-0.0888051	1.11049	1.02168	1302
Zfp637	0.95277	0.090833	-0.0210119	1.04176	1.02074	1303
Vmac	0.8948	0.085404	-0.048274	1.06852	1.02025	1304
Hsf4	0.95277	0.090966	-0.0210119	1.04112	1.02011	1305
Nr2c2ap	0.95277	0.091003	-0.0210119	1.04094	1.01993	1306
Ankrd26	0.58631	0.056032	-0.231873	1.25156	1.01969	1307
Llgl1	0.3929	0.03757	-0.405718	1.42516	1.01944	1308
Cnn2	0.90936	0.086959	-0.0412642	1.06069	1.01942	1309
Fgf5	0.68675	0.065773	-0.163201	1.18195	1.01875	1310
5730559C18Rik	0.75076	0.071905	-0.124499	1.14324	1.01874	1311
F2rl2	0.66637	0.063831	-0.176285	1.19497	1.01868	1312
Avp	0.95277	0.091274	-0.0210119	1.03965	1.01864	1313
Marco	0.59618	0.057152	-0.224623	1.24297	1.01835	1314
Gm5901	0.44586	0.042784	-0.350801	1.36872	1.01792	1315
Vegfa	0.39786	0.038213	-0.40027	1.41779	1.01752	1316
Plac1l	0.73487	0.070584	-0.133789	1.15129	1.0175	1317
Nppc	0.95277	0.09166	-0.0210119	1.03782	1.01681	1318
Ptpn20	0.95277	0.091785	-0.0210119	1.03723	1.01622	1319
Krt75	0.65006	0.062635	-0.187047	1.20318	1.01614	1320
Gimap6	0.52083	0.050226	-0.283304	1.29907	1.01577	1321
Calr3	0.18799	0.018153	-0.725865	1.74105	1.01519	1322
Cdr2	0.62393	0.060365	-0.204864	1.21921	1.01435	1323
Itpripl1	0.6037	0.058412	-0.219179	1.2335	1.01432	1324
Pramef17	0.95277	0.092584	-0.0210119	1.03346	1.01245	1325
Gm13128	0.95277	0.092584	-0.0210119	1.03346	1.01245	1326
Actrt1	0.39342	0.038424	-0.405144	1.4154	1.01025	1327
Agpat5	0.40109	0.039221	-0.396758	1.40648	1.00972	1328
Insc	0.15721	0.015399	-0.80352	1.81251	1.00899	1329
Tsc22d3	0.88283	0.086548	-0.0541229	1.06274	1.00862	1330
Bmpr1a	0.95277	0.093406	-0.0210119	1.02963	1.00861	1331
1600016N20Rik	0.95277	0.093803	-0.0210119	1.02778	1.00677	1332
A4gnt	0.95277	0.093916	-0.0210119	1.02726	1.00625	1333
Il1f9	0.95277	0.093987	-0.0210119	1.02693	1.00592	1334
Tmem87a	0.95277	0.094219	-0.0210119	1.02586	1.00485	1335
Usp7	0.95277	0.094219	-0.0210119	1.02586	1.00485	1336
Abcf3	0.88878	0.087993	-0.0512057	1.05555	1.00435	1337
Marcks	0.41556	0.041344	-0.381366	1.38359	1.00222	1338
Sprr2f	0.97227	0.096828	-0.0122131	1.014	1.00179	1339
Ccl3	0.59331	0.059225	-0.226718	1.22749	1.00078	1340
Polk	0.95277	0.095371	-0.0210119	1.02058	0.999572	1341
Cyp21a1	0.6554	0.065661	-0.183494	1.18269	0.999199	1342
Fuz	0.805	0.080862	-0.0942041	1.09226	0.998051	1343
Madcam1	0.66862	0.067247	-0.174821	1.17233	0.997506	1344
Rrp1	0.62294	0.062775	-0.205554	1.20221	0.996659	1345
Mmp28	0.54068	0.054488	-0.26706	1.2637	0.996639	1346
Stat6	0.60938	0.061581	-0.215112	1.21055	0.995441	1347
Ifnlr1	0.83527	0.084498	-0.0781731	1.07315	0.99498	1348
Vav1	0.64508	0.065279	-0.190386	1.18523	0.99484	1349
Vps9d1	0.64552	0.065326	-0.19009	1.18491	0.994824	1350
Abcb5	0.55984	0.056693	-0.251936	1.24647	0.994534	1351
Rabepk	0.60189	0.061007	-0.220483	1.21462	0.994137	1352
2210018M11Rik	0.68367	0.069335	-0.165153	1.15905	0.993894	1353
Micalcl	0.75407	0.076609	-0.122588	1.11572	0.993132	1354
Slc5a4a	0.87419	0.088932	-0.0583942	1.05094	0.992548	1355
Gm5464	0.82604	0.084109	-0.0829989	1.07516	0.992159	1356
Prmt1	0.87803	0.089586	-0.0564906	1.04776	0.991269	1357
Afg3l1	0.71858	0.073517	-0.143525	1.13361	0.990087	1358
Taar8a	0.71023	0.072722	-0.148601	1.13833	0.989733	1359
Pgbd1	0.95277	0.097557	-0.0210119	1.01074	0.98973	1360
Syn1	0.24437	0.025077	-0.611952	1.60072	0.988772	1361
Btrc	0.86492	0.088878	-0.0630241	1.05121	0.988182	1362
Mrpl36	0.60651	0.062385	-0.217162	1.20492	0.987758	1363
Htr7	0.40546	0.041857	-0.392052	1.37823	0.98618	1364
Cnot10	0.82604	0.085328	-0.0829989	1.06891	0.98591	1365
Rnf168	0.95277	0.098776	-0.0210119	1.00535	0.984337	1366
Got1l1	0.77369	0.080574	-0.111433	1.09381	0.982372	1367
Emp2	0.86286	0.089905	-0.0640597	1.04622	0.982156	1368
Gpc1	0.79582	0.082923	-0.0991852	1.08132	0.98214	1369
Zdhhc22	0.39039	0.040734	-0.408501	1.39004	0.981542	1370
Gtf2h3	0.82021	0.085713	-0.0860749	1.06695	0.980878	1371
Prr24	0.87158	0.091087	-0.0596927	1.04054	0.980851	1372
Rgs16	0.59859	0.06272	-0.222871	1.20259	0.979723	1373
Asb15	0.95277	0.099891	-0.0210119	1.00047	0.979462	1374
Actr10	0.85234	0.089958	-0.0693871	1.04596	0.976573	1375
Qpct	0.41628	0.043971	-0.380614	1.35683	0.976219	1376
Hmx3	0.90243	0.095436	-0.0445865	1.02029	0.975701	1377
Usp28	0.65913	0.069787	-0.181029	1.15623	0.975197	1378
Psmb1	0.53326	0.056508	-0.273061	1.24789	0.974829	1379
Upf2	0.95277	0.10121	-0.0210119	0.994777	0.973765	1380
Kat6a	0.79143	0.08408	-0.101587	1.07531	0.97372	1381
Tpbg	0.58223	0.061864	-0.234905	1.20856	0.973657	1382
Zfp488	0.53925	0.057426	-0.26821	1.24089	0.972682	1383
Commd2	0.9101	0.096969	-0.0409109	1.01337	0.972456	1384
Myl2	0.95277	0.10152	-0.0210119	0.993448	0.972436	1385
Fam81a	0.74248	0.079132	-0.129315	1.10165	0.972333	1386
3110035E14Rik	0.7558	0.08082	-0.121593	1.09248	0.970888	1387
Gm13023	0.83989	0.08992	-0.0757776	1.04614	0.970366	1388
Irf2bp2	0.40386	0.043239	-0.393769	1.36412	0.970355	1389
Il5	0.95277	0.10206	-0.0210119	0.991144	0.970133	1390
Nup62	0.47372	0.050849	-0.324478	1.29372	0.969239	1391
Cdkn1b	0.16364	0.017647	-0.786111	1.75333	0.967219	1392
Mad2l1	0.95277	0.10296	-0.0210119	0.987331	0.96632	1393
Tars	0.60232	0.065093	-0.220173	1.18647	0.966293	1394
Cdyl2	0.77783	0.084069	-0.109115	1.07536	0.966249	1395
Dhdds	0.50985	0.055143	-0.292558	1.25851	0.965952	1396
Snx9	0.78291	0.084811	-0.106288	1.07155	0.96526	1397
Rbpms2	0.91304	0.099587	-0.0395102	1.0018	0.962287	1398
Fkbp4	0.95277	0.10405	-0.0210119	0.982758	0.961746	1399
Topors	0.70323	0.076876	-0.152903	1.11421	0.961307	1400
Lamp2	0.87803	0.09609	-0.0564906	1.01732	0.960831	1401
Rgs3	0.90243	0.098831	-0.0445865	1.00511	0.96052	1402
Atxn7l1	0.75364	0.082605	-0.122836	1.08299	0.960158	1403
Clec2i	0.71694	0.078627	-0.144517	1.10443	0.959911	1404
Col4a1	0.70176	0.077097	-0.153811	1.11296	0.959151	1405
Vmn1r6	0.9691	0.1065	-0.0136314	0.97265	0.959019	1406
Dnajb5	0.77661	0.085375	-0.109797	1.06867	0.958872	1407
Synj1	0.95277	0.10481	-0.0210119	0.979597	0.958585	1408
Jrk	0.95277	0.10483	-0.0210119	0.979514	0.958502	1409
Cldn23	0.739	0.08156	-0.131356	1.08852	0.957167	1410
Gbp7	0.36191	0.040088	-0.441399	1.39699	0.955586	1411
Zfp804a	0.85962	0.095413	-0.0656935	1.02039	0.954699	1412
Slc7a7	0.65844	0.073104	-0.181484	1.13606	0.954575	1413
Pla2g6	0.95277	0.10579	-0.0210119	0.975555	0.954543	1414
Prr11	0.90243	0.10032	-0.0445865	0.998612	0.954026	1415
Hamp2	0.93477	0.10395	-0.0292952	0.983176	0.95388	1416
Atp2c1	0.90243	0.10049	-0.0445865	0.997877	0.953291	1417
Gm13280	0.62294	0.069449	-0.205554	1.15833	0.95278	1418
Eif2b3	0.86847	0.096845	-0.0612452	1.01392	0.952678	1419
Cdh15	0.68675	0.076905	-0.163201	1.11405	0.950844	1420
Slc17a2	0.77623	0.086975	-0.11001	1.06061	0.950596	1421
Mrpl50	0.70006	0.07845	-0.154865	1.10541	0.950542	1422
Mrps26	0.85234	0.095637	-0.0693871	1.01937	0.949987	1423
Zbtb42	0.55026	0.061801	-0.259432	1.209	0.949572	1424
Sh3bgrl	0.95277	0.10712	-0.0210119	0.970129	0.949118	1425
Gm6484	0.82604	0.093	-0.0829989	1.03152	0.948518	1426
Fbxo5	0.58107	0.065456	-0.235772	1.18405	0.948279	1427
Ptprn2	0.74015	0.08347	-0.13068	1.07847	0.947789	1428
Ifitm1	0.96796	0.10943	-0.0141426	0.960864	0.946721	1429
Gsr	0.85582	0.096868	-0.0676176	1.01382	0.946202	1430
Ywhae	0.95277	0.10786	-0.0210119	0.96714	0.946128	1431
Srpk1	0.55605	0.062964	-0.254886	1.20091	0.946022	1432
Gm8439	0.85234	0.096556	-0.0693871	1.01522	0.945834	1433
Pigc	0.68898	0.078111	-0.161793	1.10729	0.945494	1434
4930505A04Rik	0.61642	0.069977	-0.210123	1.15504	0.944921	1435
Npdc1	0.497	0.056465	-0.303644	1.24822	0.944577	1436
Fbxo40	0.40297	0.045787	-0.394727	1.33926	0.944531	1437
Defb35	0.40349	0.04585	-0.394167	1.33866	0.944493	1438
Nqo1	0.8498	0.096717	-0.0706833	1.0145	0.943814	1439
Mid1	0.72906	0.083069	-0.137237	1.08056	0.943324	1440
Rpgrip1	0.40627	0.046291	-0.391185	1.3345	0.943318	1441
2410004B18Rik	0.95277	0.10859	-0.0210119	0.96421	0.943198	1442
Gid8	0.95277	0.10873	-0.0210119	0.963651	0.942639	1443
Rhox3c	0.96746	0.1106	-0.014367	0.956245	0.941878	1444
Ugt2a2	0.95277	0.10894	-0.0210119	0.962813	0.941801	1445
BC022687	0.67671	0.07744	-0.169597	1.11103	0.941437	1446
Prdm15	0.67117	0.07686	-0.173167	1.1143	0.941132	1447
1700037C18Rik	0.54601	0.06274	-0.262799	1.20246	0.939656	1448
Dach1	0.10258	0.0118	-0.988937	1.92812	0.939181	1449
Atxn7l3b	0.88414	0.10181	-0.053479	0.99221	0.938731	1450
H2-M2	0.58387	0.067373	-0.233684	1.17151	0.93783	1451
Svil	0.95277	0.11004	-0.0210119	0.958449	0.937437	1452
Upk1b	0.59771	0.0692	-0.223509	1.15989	0.936384	1453
Capn10	0.50273	0.058328	-0.298665	1.23412	0.935458	1454
Zfp7	0.95277	0.11063	-0.0210119	0.956127	0.935115	1455
Suds3	0.95277	0.11063	-0.0210119	0.956127	0.935115	1456
Lrp2	0.71577	0.083125	-0.145227	1.08027	0.935042	1457
Cstl1	0.89659	0.10435	-0.0474061	0.981508	0.934101	1458
Cdkl5	0.48089	0.055993	-0.317954	1.25187	0.933912	1459
Phykpl	0.47197	0.054959	-0.326086	1.25996	0.933876	1460
Ccr1l1	0.95277	0.11115	-0.0210119	0.954091	0.933079	1461
9530003J23Rik	0.80984	0.094542	-0.0916008	1.02438	0.932774	1462
Nfkb1	0.95277	0.11123	-0.0210119	0.953778	0.932766	1463
Cdc37l1	0.95277	0.11146	-0.0210119	0.952881	0.931869	1464
Egln1	0.86847	0.1017	-0.0612452	0.992679	0.931434	1465
Catsper3	0.95277	0.11159	-0.0210119	0.952375	0.931363	1466
Foxd2	0.86847	0.10178	-0.0612452	0.992338	0.931092	1467
Slc25a34	0.18411	0.021577	-0.734923	1.66601	0.931086	1468
Mrpl18	0.75079	0.0882	-0.124482	1.05453	0.93005	1469
Rit1	0.85234	0.1003	-0.0693871	0.998699	0.929312	1470
P2rx5	0.83232	0.098128	-0.0797097	1.00821	0.928497	1471
Samm50	0.79901	0.094219	-0.0974478	1.02586	0.928414	1472
Shisa2	0.56834	0.067115	-0.245392	1.17318	0.927789	1473
Tmprss3	0.45747	0.054079	-0.339637	1.26697	0.927334	1474
Abcf1	0.87803	0.1038	-0.0564906	0.983803	0.927312	1475
Gjb3	0.69749	0.082502	-0.156462	1.08354	0.927074	1476
Gm6614	0.95277	0.1128	-0.0210119	0.947691	0.926679	1477
Nsun5	0.8383	0.099297	-0.0766005	1.00306	0.926463	1478
Pdcd11	0.34784	0.041207	-0.45862	1.38503	0.926409	1479
Ubtd2	0.95277	0.11288	-0.0210119	0.947383	0.926371	1480
Sorbs2	0.91002	0.10784	-0.0409491	0.96722	0.926271	1481
Sox9	0.88471	0.10502	-0.0531991	0.978728	0.925529	1482
Sap18	0.24221	0.028807	-0.615808	1.5405	0.924694	1483
Amz1	0.90243	0.10746	-0.0445865	0.968753	0.924167	1484
Rhof	0.57599	0.068645	-0.239585	1.16339	0.923806	1485
Ubxn6	0.95277	0.11376	-0.0210119	0.94401	0.922998	1486
Arvcf	0.60485	0.07224	-0.218352	1.14122	0.92287	1487
Racgap1	0.95277	0.11384	-0.0210119	0.943705	0.922693	1488
Kif6	0.41284	0.04935	-0.384218	1.30671	0.922495	1489
Msx1	0.95277	0.11394	-0.0210119	0.943324	0.922312	1490
Scn5a	0.3574	0.042745	-0.446845	1.36911	0.922269	1491
Insig2	0.88878	0.1063	-0.0512057	0.973467	0.922261	1492
Ano9	0.43989	0.052629	-0.356656	1.27877	0.922119	1493
Smek2	0.8383	0.10038	-0.0766005	0.998353	0.921752	1494
Efcc1	0.89557	0.10724	-0.0479005	0.969643	0.921743	1495
Ap1g1	0.36198	0.043354	-0.441315	1.36297	0.921655	1496
Ephx3	0.57382	0.068727	-0.241224	1.16287	0.921648	1497
Pcdha12	0.90243	0.10812	-0.0445865	0.966094	0.921507	1498
Tnfrsf1a	0.95277	0.11416	-0.0210119	0.942486	0.921474	1499
Prtg	0.68274	0.081887	-0.165745	1.08679	0.92104	1500
Ncapg2	0.31661	0.037974	-0.499475	1.42051	0.921038	1501
Lrrc16a	0.58662	0.070496	-0.231643	1.15184	0.920192	1502
Htra1	0.52663	0.063346	-0.278494	1.19828	0.919786	1503
St8sia2	0.88878	0.10695	-0.0512057	0.970819	0.919613	1504
Tmem119	0.85697	0.10319	-0.0670344	0.986362	0.919328	1505
Gpatch1	0.55939	0.06743	-0.252285	1.17115	0.918862	1506
Gm7120	0.34829	0.042018	-0.458059	1.37656	0.918506	1507
Cadps	0.95277	0.11504	-0.0210119	0.939151	0.918139	1508
Chmp3	0.52698	0.063831	-0.278206	1.19497	0.916762	1509
Thbs1	0.80984	0.098149	-0.0916008	1.00811	0.916513	1510
Vwc2l	0.95277	0.11551	-0.0210119	0.93738	0.916368	1511
Pfkp	0.76328	0.09255	-0.117316	1.03362	0.916307	1512
BC100451	0.63725	0.077295	-0.19569	1.11185	0.916158	1513
Mllt3	0.9803	0.119	-0.008641	0.924453	0.915812	1514
Gpr88	0.59951	0.072907	-0.222204	1.13723	0.915027	1515
Gsta3	0.95277	0.11605	-0.0210119	0.935355	0.914343	1516
Has3	0.43733	0.0533	-0.359191	1.27327	0.914082	1517
Eif4ebp3	0.90747	0.11063	-0.0421677	0.956127	0.913959	1518
Gpt2	0.40724	0.049717	-0.39015	1.3035	0.913346	1519
Mcmbp	0.68471	0.083641	-0.164493	1.07758	0.913087	1520
Mpst	0.90243	0.11063	-0.0445865	0.956127	0.911541	1521
Kcnj10	0.76803	0.094173	-0.114622	1.02607	0.911452	1522
Vipr1	0.95277	0.11692	-0.0210119	0.932111	0.911099	1523
Cd163	0.74777	0.091854	-0.126232	1.0369	0.91067	1524
Lamtor1	0.724	0.088972	-0.140261	1.05075	0.910485	1525
Khdc1b	0.96408	0.11855	-0.0158869	0.926098	0.910212	1526
1700020N15Rik	0.95277	0.11718	-0.0210119	0.931147	0.910135	1527
Trim43a	0.96404	0.11863	-0.0159049	0.925805	0.909901	1528
Nacad	0.020801	0.002561	-1.68192	2.59159	0.909675	1529
Cant1	0.1921	0.023665	-0.716473	1.62589	0.909421	1530
Nmnat1	0.95277	0.11744	-0.0210119	0.930184	0.909172	1531
4931409K22Rik	0.66498	0.08198	-0.177191	1.08629	0.909101	1532
Mylpf	0.95277	0.11746	-0.0210119	0.93011	0.909098	1533
Ace3	0.71577	0.088257	-0.145227	1.05425	0.909024	1534
Stk19	0.42978	0.053098	-0.366754	1.27492	0.908168	1535
Trim40	0.61539	0.076042	-0.21085	1.11895	0.908097	1536
Slc6a4	0.89467	0.11063	-0.0483371	0.956127	0.90779	1537
Fgfbp3	0.46427	0.057418	-0.333229	1.24095	0.907723	1538
Lipc	0.95277	0.11812	-0.0210119	0.927677	0.906665	1539
Gucy2e	0.95277	0.11825	-0.0210119	0.927199	0.906187	1540
Zbtb46	0.39823	0.049501	-0.399866	1.30539	0.90552	1541
Sf3a3	0.85962	0.10686	-0.0656935	0.971185	0.905491	1542
Acaa2	0.95277	0.11855	-0.0210119	0.926098	0.905087	1543
Parp2	0.95277	0.1191	-0.0210119	0.924088	0.903076	1544
Eps8	0.81507	0.1019	-0.0888051	0.991826	0.903021	1545
BC023829	0.68978	0.086263	-0.161289	1.06418	0.902886	1546
Vps13c	0.50235	0.062842	-0.298994	1.20175	0.902756	1547
Nfix	0.44197	0.055306	-0.354607	1.25723	0.902621	1548
Vmn1r211	0.95277	0.11925	-0.0210119	0.923542	0.90253	1549
Arid2	0.64936	0.081321	-0.187514	1.0898	0.902283	1550
Cela3b	0.90243	0.11311	-0.0445865	0.946499	0.901913	1551
Tas1r3	0.52293	0.065614	-0.281556	1.183	0.901447	1552
Glt25d1	0.53274	0.066857	-0.273485	1.17485	0.901368	1553
Nxt2	0.95277	0.11968	-0.0210119	0.921978	0.900966	1554
Hsf3	0.69856	0.087921	-0.155796	1.05591	0.900111	1555
Exosc3	0.75233	0.094709	-0.123592	1.02361	0.900017	1556
Gm20604	0.5667	0.071366	-0.246647	1.14651	0.899862	1557
Obox2	0.96282	0.12138	-0.0164549	0.915853	0.899398	1558
Sdpr	0.78459	0.098996	-0.105357	1.00438	0.899025	1559
Zfp747	0.96265	0.1217	-0.0165316	0.914709	0.898178	1560
Zfp454	0.95277	0.12062	-0.0210119	0.918581	0.897569	1561
Skint10	0.77494	0.098298	-0.110732	1.00746	0.896723	1562
Glt8d2	0.35661	0.045264	-0.447806	1.34425	0.896441	1563
Ptov1	0.54216	0.06891	-0.265873	1.16172	0.895845	1564
Exo1	0.40116	0.051035	-0.396682	1.29213	0.89545	1565
Zxdc	0.74248	0.094463	-0.129315	1.02474	0.895423	1566
Pnpla8	0.95277	0.12141	-0.0210119	0.915746	0.894734	1567
Chrna1	0.95277	0.12141	-0.0210119	0.915746	0.894734	1568
Mrps18a	0.78868	0.10055	-0.103099	0.997618	0.894519	1569
Cass4	0.90243	0.11513	-0.0445865	0.938811	0.894225	1570
Osbp2	0.77074	0.098335	-0.113092	1.00729	0.8942	1571
2810428I15Rik	0.95277	0.12165	-0.0210119	0.914888	0.893876	1572
Nkx3-2	0.90849	0.11603	-0.0416798	0.93543	0.89375	1573
Zcchc6	0.67671	0.086478	-0.169597	1.06309	0.893497	1574
Luzp2	0.33515	0.042861	-0.474761	1.36794	0.893177	1575
Pcdhb14	0.62751	0.080294	-0.202379	1.09532	0.892938	1576
Shc1	0.6286	0.080496	-0.201626	1.09423	0.8926	1577
Ganab	0.83592	0.10705	-0.0778353	0.970413	0.892578	1578
Ifitm3	0.96195	0.12328	-0.0168475	0.909107	0.89226	1579
Plekhh3	0.95277	0.1224	-0.0210119	0.912219	0.891207	1580
Haus4	0.45901	0.059013	-0.338178	1.22905	0.890874	1581
Snx25	0.70657	0.090864	-0.150845	1.04161	0.890763	1582
Nipa1	0.95277	0.12262	-0.0210119	0.911439	0.890427	1583
Cdc42bpa	0.47556	0.061346	-0.322795	1.21221	0.889419	1584
Xpo6	0.69544	0.089878	-0.15774	1.04635	0.888606	1585
Wbp4	0.63476	0.08204	-0.19739	1.08597	0.888584	1586
Ccdc17	0.74888	0.096867	-0.125588	1.01382	0.888236	1587
Akr1c6	0.47421	0.061374	-0.324029	1.21202	0.887986	1588
Fgf7	0.54135	0.070121	-0.266522	1.15415	0.88763	1589
Frmd6	0.82604	0.10712	-0.0829989	0.970129	0.887131	1590
Hmha1	0.85234	0.11063	-0.0693871	0.956127	0.88674	1591
Ankmy1	0.8383	0.10911	-0.0766005	0.962135	0.885535	1592
Mcur1	0.493	0.064189	-0.307153	1.19254	0.885386	1593
Cyp24a1	0.21382	0.027845	-0.669952	1.55525	0.885301	1594
Usp2	0.56177	0.073269	-0.250441	1.13508	0.884638	1595
Atad1	0.66996	0.08738	-0.173951	1.05859	0.884637	1596
Proz	0.95277	0.12434	-0.0210119	0.905389	0.884377	1597
Retnlb	0.18668	0.024377	-0.728902	1.61302	0.884118	1598
Wdr19	0.88878	0.11626	-0.0512057	0.93457	0.883364	1599
Ctrl	0.805	0.10534	-0.0942041	0.977407	0.883203	1600
Slc41a1	0.46148	0.060457	-0.335847	1.21855	0.882706	1601
Hdlbp	0.95277	0.12506	-0.0210119	0.902882	0.88187	1602
Unc50	0.65349	0.085786	-0.184761	1.06658	0.881823	1603
Glt1d1	0.37701	0.049535	-0.423647	1.30509	0.881441	1604
Cyp8b1	0.80034	0.10518	-0.0967255	0.978067	0.881341	1605
Bex2	0.96049	0.12644	-0.0175072	0.898116	0.880608	1606
Tas1r2	0.80331	0.10576	-0.0951168	0.975679	0.880562	1607
Vmn2r2	0.68898	0.090789	-0.161793	1.04197	0.880173	1608
Parp10	0.90968	0.11991	-0.0411114	0.921145	0.880033	1609
Fnip1	0.84899	0.11201	-0.0710974	0.950743	0.879646	1610
Mlycd	0.95277	0.12571	-0.0210119	0.90063	0.879618	1611
Wasf2	0.95277	0.12592	-0.0210119	0.899905	0.878893	1612
Ly6e	0.45406	0.060164	-0.342887	1.22066	0.877777	1613
Agap3	0.95277	0.12645	-0.0210119	0.898081	0.877069	1614
Spef2	0.95277	0.12651	-0.0210119	0.897875	0.876863	1615
Cops3	0.56717	0.075435	-0.246287	1.12243	0.87614	1616
Gucd1	0.85962	0.11455	-0.0656935	0.941005	0.875311	1617
Lypd1	0.55418	0.073869	-0.256349	1.13154	0.875189	1618
Ceacam12	0.80984	0.10803	-0.0916008	0.966456	0.874855	1619
Ankrd34a	0.42448	0.056647	-0.372143	1.24682	0.87468	1620
Chtf18	0.25064	0.03346	-0.60095	1.47547	0.874524	1621
Hist1h2ba	0.91304	0.12192	-0.0395102	0.913925	0.874415	1622
Adcy8	0.70539	0.094255	-0.151571	1.0257	0.874125	1623
Dgcr8	0.74888	0.1001	-0.125588	0.999566	0.873978	1624
Pp2d1	0.80034	0.10712	-0.0967255	0.970129	0.873404	1625
Idh1	0.47418	0.063547	-0.324057	1.1969	0.872848	1626
Pttg1ip	0.88878	0.11913	-0.0512057	0.923979	0.872773	1627
Ocstamp	0.82021	0.10995	-0.0860749	0.958805	0.87273	1628
Il1rap	0.38977	0.052253	-0.409192	1.28189	0.872697	1629
Pskh1	0.95277	0.1279	-0.0210119	0.893129	0.872118	1630
Serpina3a	0.83232	0.11174	-0.0797097	0.951791	0.872082	1631
Ano3	0.8383	0.11272	-0.0766005	0.947999	0.871398	1632
Tgif2	0.95277	0.12845	-0.0210119	0.891266	0.870254	1633
Rab21	0.82021	0.1106	-0.0860749	0.956245	0.87017	1634
Vmn1r27	0.91304	0.12323	-0.0395102	0.909284	0.869773	1635
Efemp2	0.95277	0.12868	-0.0210119	0.890489	0.869477	1636
Zmat2	0.95277	0.12876	-0.0210119	0.890219	0.869207	1637
Tmem50b	0.90243	0.12199	-0.0445865	0.913676	0.869089	1638
Dtx1	0.59001	0.079887	-0.229141	1.09752	0.868383	1639
Mfsd12	0.95277	0.12905	-0.0210119	0.889242	0.86823	1640
Chodl	0.95277	0.1291	-0.0210119	0.889074	0.868062	1641
Mrgprh	0.57952	0.078591	-0.236932	1.10463	0.867696	1642
Col13a1	0.85234	0.11565	-0.0693871	0.936854	0.867467	1643
Hprt	0.84038	0.11443	-0.0755243	0.94146	0.865936	1644
Chchd2	0.95862	0.13061	-0.0183535	0.884024	0.86567	1645
Tceal3	0.77353	0.10549	-0.111523	0.976789	0.865266	1646
Etv5	0.95277	0.13055	-0.0210119	0.884223	0.863211	1647
Zfp933	0.95277	0.1307	-0.0210119	0.883724	0.862712	1648
Npy2r	0.55616	0.076306	-0.2548	1.11744	0.862641	1649
Tdpoz2	0.805	0.11063	-0.0942041	0.956127	0.861923	1650
Atad2b	0.62484	0.085874	-0.204231	1.06614	0.861907	1651
Dzip1l	0.48373	0.066505	-0.315397	1.17715	0.861749	1652
Tubb1	0.95277	0.13103	-0.0210119	0.882629	0.861617	1653
Wnt3a	0.54112	0.074578	-0.266706	1.12739	0.860683	1654
Eef2	0.85234	0.11773	-0.0693871	0.929113	0.859726	1655
Slc39a6	0.90243	0.12476	-0.0445865	0.903925	0.859338	1656
BC021785	0.60963	0.084326	-0.214934	1.07404	0.859105	1657
Hmx1	0.95277	0.13191	-0.0210119	0.879722	0.85871	1658
Tmem67	0.65277	0.090438	-0.18524	1.04365	0.858409	1659
Tenm2	0.39823	0.055232	-0.399866	1.25781	0.857943	1660
Atp5f1	0.95277	0.13217	-0.0210119	0.878867	0.857855	1661
Nkx2-2	0.86321	0.11997	-0.0638835	0.920927	0.857044	1662
Gm14685	0.95747	0.13325	-0.0188748	0.875333	0.856458	1663
DXBay18	0.95747	0.13325	-0.0188748	0.875333	0.856458	1664
Fam107b	0.83232	0.11588	-0.0797097	0.935992	0.856282	1665
D930015E06Rik	0.95277	0.13271	-0.0210119	0.877096	0.856084	1666
Cxcl12	0.30301	0.042233	-0.518543	1.37435	0.855805	1667
Isca1	0.83232	0.11665	-0.0797097	0.933115	0.853406	1668
9130019O22Rik	0.78344	0.10981	-0.105994	0.959358	0.853364	1669
Rasgef1b	0.78868	0.11063	-0.103099	0.956127	0.853028	1670
Vmn2r24	0.73384	0.10296	-0.134399	0.987331	0.852933	1671
Suv420h2	0.61358	0.086097	-0.212129	1.06501	0.852883	1672
Fev	0.88878	0.12472	-0.0512057	0.904064	0.852858	1673
Hk3	0.68471	0.09612	-0.164493	1.01719	0.852693	1674
Fastkd5	0.95277	0.13379	-0.0210119	0.873576	0.852564	1675
Haao	0.2524	0.035444	-0.597911	1.45046	0.852547	1676
Exosc4	0.61272	0.086097	-0.212738	1.06501	0.852274	1677
Gm7157	0.47868	0.067287	-0.319955	1.17207	0.852114	1678
Tbx18	0.95277	0.13393	-0.0210119	0.873122	0.85211	1679
Poglut1	0.95277	0.13412	-0.0210119	0.872506	0.851495	1680
Rif1	0.68274	0.096287	-0.165745	1.01643	0.850688	1681
1700021K19Rik	0.90243	0.12729	-0.0445865	0.895206	0.850619	1682
Zfp616	0.95277	0.13441	-0.0210119	0.871568	0.850556	1683
Commd10	0.95277	0.13461	-0.0210119	0.870923	0.849911	1684
Lrrc17	0.95277	0.13479	-0.0210119	0.870342	0.84933	1685
Olfm2	0.70323	0.099574	-0.152903	1.00185	0.848951	1686
Pcdhb4	0.49239	0.069772	-0.307691	1.15632	0.848628	1687
Gpr123	0.61358	0.087076	-0.212129	1.0601	0.847973	1688
A330021E22Rik	0.95277	0.13526	-0.0210119	0.868831	0.847819	1689
Tet2	0.95277	0.13537	-0.0210119	0.868478	0.847466	1690
Catsperg2	0.79143	0.11249	-0.101587	0.948886	0.847299	1691
Ptpra	0.71858	0.1022	-0.143525	0.990549	0.847024	1692
Morc2a	0.95277	0.13554	-0.0210119	0.867933	0.846921	1693
Ttc14	0.95277	0.13558	-0.0210119	0.867804	0.846792	1694
Gadl1	0.88264	0.12571	-0.0542164	0.90063	0.846414	1695
Klhl11	0.2111	0.030074	-0.675512	1.52181	0.846297	1696
Cox18	0.078514	0.011207	-1.10505	1.95051	0.845458	1697
Aplf	0.85962	0.12279	-0.0656935	0.910837	0.845144	1698
Asf1a	0.95277	0.13624	-0.0210119	0.865695	0.844683	1699
Clcn7	0.95277	0.13643	-0.0210119	0.86509	0.844078	1700
Cln3	0.90243	0.12935	-0.0445865	0.888234	0.843647	1701
Dclk2	0.52083	0.074755	-0.283304	1.12636	0.843056	1702
Zfp410	0.71023	0.10198	-0.148601	0.991485	0.842884	1703
Piezo1	0.52104	0.074838	-0.283129	1.12588	0.842749	1704
Rsl1d1	0.95277	0.13688	-0.0210119	0.86366	0.842648	1705
Sult1c1	0.95277	0.13691	-0.0210119	0.863565	0.842553	1706
Ddx27	0.84489	0.12141	-0.0731998	0.915746	0.842546	1707
Rbak	0.95277	0.13703	-0.0210119	0.863184	0.842172	1708
Skint4	0.88878	0.12793	-0.0512057	0.893028	0.841822	1709
Apbb3	0.58784	0.084658	-0.230741	1.07233	0.841591	1710
Cyth3	0.68675	0.098906	-0.163201	1.00478	0.841576	1711
Serpinb13	0.246	0.03544	-0.609065	1.45051	0.841441	1712
Slc30a6	0.80984	0.11675	-0.0916008	0.932743	0.841142	1713
Anapc5	0.95277	0.13743	-0.0210119	0.861918	0.840907	1714
Foxc1	0.95277	0.13753	-0.0210119	0.861603	0.840591	1715
Dpy19l2	0.86847	0.12537	-0.0612452	0.901806	0.840561	1716
Anapc15	0.9096	0.13148	-0.0411495	0.88114	0.839991	1717
St7	0.84489	0.12219	-0.0731998	0.912964	0.839765	1718
Tas2r129	0.95277	0.13829	-0.0210119	0.859209	0.838197	1719
Kcnk12	0.83232	0.12081	-0.0797097	0.917897	0.838187	1720
Clvs1	0.73291	0.10645	-0.134949	0.972854	0.837905	1721
Dcp1b	0.80646	0.11722	-0.0934172	0.930998	0.837581	1722
Hist4h4	0.54714	0.079653	-0.261902	1.0988	0.836896	1723
Sez6l2	0.7869	0.11457	-0.10408	0.940929	0.836849	1724
Tanc1	0.95277	0.13874	-0.0210119	0.857798	0.836786	1725
Epdr1	0.95277	0.13886	-0.0210119	0.857423	0.836411	1726
Wt1	0.48182	0.070302	-0.317115	1.15303	0.835917	1727
Got2	0.95277	0.13904	-0.0210119	0.85686	0.835848	1728
Ncoa6	0.75756	0.11081	-0.120583	0.955421	0.834838	1729
Myrfl	0.84489	0.12378	-0.0731998	0.90735	0.83415	1730
Ints1	0.95277	0.13986	-0.0210119	0.854306	0.833295	1731
Ccnf	0.95277	0.13988	-0.0210119	0.854244	0.833232	1732
Pax1	0.95277	0.1399	-0.0210119	0.854182	0.83317	1733
Stambpl1	0.42396	0.062257	-0.372675	1.20581	0.833137	1734
Glcci1	0.77699	0.11432	-0.109585	0.941878	0.832293	1735
Edil3	0.68898	0.10144	-0.161793	0.993791	0.831997	1736
Rgs2	0.95277	0.14028	-0.0210119	0.853004	0.831992	1737
Havcr2	0.74888	0.11034	-0.125588	0.957267	0.831679	1738
Rnase1	0.76499	0.11272	-0.116344	0.947999	0.831655	1739
Ptgdr	0.84907	0.12521	-0.0710565	0.902361	0.831304	1740
Fem1b	0.75018	0.11063	-0.124835	0.956127	0.831293	1741
Ccdc85c	0.53086	0.078349	-0.27502	1.10597	0.830947	1742
Usp35	0.73291	0.10823	-0.134949	0.965652	0.830703	1743
Tas2r117	0.95277	0.14071	-0.0210119	0.851675	0.830663	1744
Cplx3	0.90243	0.13328	-0.0445865	0.875235	0.830649	1745
Prr18	0.65884	0.097428	-0.18122	1.01132	0.830096	1746
Kcnj5	0.95277	0.14099	-0.0210119	0.850812	0.8298	1747
Tram1	0.38957	0.057707	-0.409414	1.23877	0.829357	1748
Acot4	0.77913	0.11549	-0.10839	0.937456	0.829066	1749
Tsfm	0.77494	0.1149	-0.110732	0.93968	0.828948	1750
Gfm1	0.85962	0.12749	-0.0656935	0.894524	0.82883	1751
Tmem210	0.46733	0.069314	-0.330376	1.15918	0.828803	1752
Osgep	0.95277	0.14137	-0.0210119	0.849643	0.828631	1753
Fam69c	0.73012	0.10836	-0.136606	0.965131	0.828525	1754
Kirrel2	0.85962	0.12784	-0.0656935	0.893333	0.82764	1755
Adad2	0.83232	0.12379	-0.0797097	0.907314	0.827605	1756
Dnajb7	0.50235	0.074755	-0.298994	1.12636	0.827366	1757
Tdrd9	0.95277	0.14179	-0.0210119	0.848354	0.827342	1758
Ppdpf	0.95277	0.14183	-0.0210119	0.848232	0.82722	1759
Col5a1	0.70937	0.1056	-0.149127	0.976336	0.827209	1760
Fbxw7	0.72081	0.10744	-0.142179	0.968834	0.826655	1761
Vmn2r74	0.86847	0.1295	-0.0612452	0.88773	0.826485	1762
Adam4	0.42151	0.062895	-0.375192	1.20138	0.826192	1763
Itga1	0.95277	0.14228	-0.0210119	0.846856	0.825844	1764
Duox2	0.90243	0.13492	-0.0445865	0.869924	0.825337	1765
Tcp1	0.95277	0.14248	-0.0210119	0.846246	0.825234	1766
Crxos1	0.8216	0.12304	-0.0853396	0.909954	0.824614	1767
Btbd1	0.53682	0.080487	-0.270171	1.09427	0.824103	1768
Phf7	0.95277	0.14293	-0.0210119	0.844877	0.823865	1769
Spta1	0.36415	0.054762	-0.43872	1.26152	0.822801	1770
Htra3	0.91309	0.13742	-0.0394864	0.86195	0.822464	1771
Fbxo44	0.55805	0.084046	-0.253327	1.07548	0.822156	1772
Spag11b	0.93868	0.14142	-0.0274824	0.849489	0.822007	1773
Atp5h	0.9528	0.14355	-0.0209983	0.842997	0.821999	1774
Mrrf	0.95277	0.14355	-0.0210119	0.842997	0.821985	1775
Herpud2	0.67868	0.10226	-0.168335	0.990294	0.821959	1776
Gins2	0.25239	0.038035	-0.597928	1.41982	0.821889	1777
Nhsl2	0.66637	0.10055	-0.176285	0.997618	0.821333	1778
Tprkb	0.79143	0.11944	-0.101587	0.92285	0.821263	1779
Wbp11	0.80328	0.12125	-0.095133	0.916318	0.821185	1780
Dnaja1	0.95269	0.14385	-0.0210484	0.84209	0.821042	1781
Rab2b	0.70771	0.10686	-0.150145	0.971185	0.82104	1782
Nek2	0.73291	0.11075	-0.134949	0.955656	0.820707	1783
Il17a	0.74248	0.11232	-0.129315	0.949543	0.820228	1784
Apoa5	0.43358	0.065619	-0.362931	1.18297	0.82004	1785
Slx	0.95252	0.14418	-0.0211259	0.841095	0.819969	1786
Ccdc111	0.86472	0.1311	-0.0631245	0.882397	0.819273	1787
Ube2s	0.74888	0.11361	-0.125588	0.944583	0.818996	1788
Taf10	0.54153	0.082224	-0.266377	1.085	0.818624	1789
Desi2	0.62149	0.094368	-0.206566	1.02518	0.818609	1790
Ptpru	0.79855	0.12139	-0.0976979	0.915817	0.818119	1791
Klhdc8a	0.64775	0.098489	-0.188593	1.00661	0.81802	1792
Tram1l1	0.88484	0.13461	-0.0531353	0.870923	0.817787	1793
Cpsf4	0.85234	0.12975	-0.0693871	0.886893	0.817506	1794
Mks1	0.38045	0.057932	-0.419702	1.23708	0.817379	1795
Mageb3	0.70134	0.10683	-0.154071	0.971307	0.817235	1796
Dnase2a	0.61012	0.092985	-0.214585	1.03159	0.817002	1797
Vmn2r82	0.95277	0.14533	-0.0210119	0.837645	0.816633	1798
Farsa	0.59275	0.090448	-0.227128	1.0436	0.816473	1799
Cep70	0.95277	0.1455	-0.0210119	0.837137	0.816125	1800
Ckmt2	0.8487	0.12964	-0.0712458	0.887261	0.816015	1801
Batf2	0.65277	0.09975	-0.18524	1.00109	0.815847	1802
Med24	0.85234	0.13031	-0.0693871	0.885022	0.815635	1803
Speg	0.54062	0.082764	-0.267108	1.08216	0.815051	1804
Daw1	0.95277	0.14591	-0.0210119	0.835915	0.814903	1805
Ccdc6	0.75327	0.11539	-0.123049	0.937832	0.814782	1806
Ctu2	0.56353	0.086387	-0.249083	1.06355	0.814469	1807
Pla1a	0.805	0.12342	-0.0942041	0.908614	0.81441	1808
C130050O18Rik	0.64182	0.098545	-0.192587	1.00637	0.813779	1809
Rab5c	0.67235	0.10328	-0.172405	0.985984	0.813579	1810
Akr1b7	0.71685	0.11021	-0.144572	0.957779	0.813207	1811
Lsm1	0.95277	0.14672	-0.0210119	0.833511	0.812499	1812
Zfp948	0.95277	0.14672	-0.0210119	0.833511	0.812499	1813
Ctcf	0.95277	0.14672	-0.0210119	0.833511	0.812499	1814
Tdpoz4	0.8383	0.12915	-0.0766005	0.888906	0.812305	1815
Sh3gl1	0.37404	0.057633	-0.427082	1.23933	0.812247	1816
Pkp4	0.79398	0.12235	-0.10019	0.912396	0.812206	1817
Dyx1c1	0.90243	0.13912	-0.0445865	0.85661	0.812024	1818
Wdr70	0.42087	0.064896	-0.375852	1.18778	0.81193	1819
9430038I01Rik	0.41972	0.06473	-0.37704	1.18889	0.811854	1820
Rasal1	0.95277	0.14702	-0.0210119	0.832624	0.811612	1821
Gm129	0.6428	0.099225	-0.191924	1.00338	0.811455	1822
Vmn1r86	0.95277	0.14714	-0.0210119	0.832269	0.811257	1823
Man1a	0.84214	0.13017	-0.0746157	0.885489	0.810873	1824
Psg26	0.65277	0.10091	-0.18524	0.996066	0.810826	1825
Csgalnact1	0.6506	0.10063	-0.186686	0.997273	0.810587	1826
Tenm1	0.724	0.11199	-0.140261	0.950821	0.810559	1827
Smok2b	0.95116	0.14716	-0.0217464	0.83221	0.810464	1828
Angptl3	0.64101	0.099225	-0.193135	1.00338	0.810244	1829
Gulo	0.39836	0.061685	-0.399724	1.20982	0.810096	1830
Med22	0.74704	0.1157	-0.126656	0.936667	0.81001	1831
Aadacl3	0.95277	0.14777	-0.0210119	0.830414	0.809402	1832
Cog8	0.95277	0.14789	-0.0210119	0.830061	0.809049	1833
Crisp4	0.79878	0.12409	-0.0975728	0.906263	0.80869	1834
Afmid	0.81507	0.1268	-0.0888051	0.896881	0.808076	1835
Gpm6a	0.6317	0.098504	-0.199489	1.00655	0.807057	1836
Lyrm9	0.95064	0.14827	-0.0219839	0.828947	0.806963	1837
Defa24	0.95064	0.14829	-0.0219839	0.828888	0.806904	1838
Vmn1r39	0.75309	0.11753	-0.123153	0.929851	0.806698	1839
Apoc1	0.6506	0.10171	-0.186686	0.992636	0.80595	1840
Sprr1b	0.72637	0.11358	-0.138842	0.944698	0.805856	1841
B3gnt7	0.95277	0.14899	-0.0210119	0.826843	0.805831	1842
Sh3pxd2b	0.88878	0.13899	-0.0512057	0.857016	0.805811	1843
Sash1	0.71577	0.11199	-0.145227	0.950821	0.805594	1844
Os9	0.40875	0.064003	-0.388542	1.1938	0.805257	1845
Fam83g	0.89582	0.14064	-0.0477792	0.851891	0.804112	1846
Coil	0.45262	0.071088	-0.344266	1.1482	0.803937	1847
Acd	0.85234	0.13391	-0.0693871	0.873187	0.8038	1848
Nlrp4e	0.95015	0.14932	-0.0222078	0.825882	0.803674	1849
Tek	0.44591	0.07009	-0.350753	1.15434	0.803591	1850
Il11ra1	0.95007	0.14946	-0.0222444	0.825475	0.803231	1851
Ly6c1	0.95006	0.14949	-0.022249	0.825388	0.803139	1852
Tpra1	0.43241	0.068098	-0.364104	1.16687	0.802761	1853
Ppp1r16a	0.46619	0.073426	-0.331437	1.13415	0.802713	1854
Mrgprb2	0.95277	0.15017	-0.0210119	0.823417	0.802405	1855
Ier3	0.95277	0.15017	-0.0210119	0.823417	0.802405	1856
Fbln5	0.95277	0.15024	-0.0210119	0.823214	0.802202	1857
Sdr39u1	0.58964	0.09299	-0.229413	1.03156	0.802151	1858
Mboat4	0.85234	0.13442	-0.0693871	0.871536	0.802149	1859
Tbrg4	0.63537	0.1003	-0.196973	0.998699	0.801726	1860
Mtpn	0.90243	0.14249	-0.0445865	0.846216	0.801629	1861
Vmn2r57	0.76877	0.12148	-0.114204	0.915495	0.801292	1862
Pih1d2	0.52824	0.083483	-0.277169	1.0784	0.801233	1863
Dgkz	0.15477	0.024466	-0.810313	1.61144	0.801124	1864
BC003331	0.86847	0.13731	-0.0612452	0.862298	0.801053	1865
Slc38a2	0.91185	0.14417	-0.0400766	0.841125	0.801049	1866
Ube2n	0.9497	0.15029	-0.0224136	0.82307	0.800656	1867
Gnat3	0.36448	0.057721	-0.438326	1.23867	0.80034	1868
Shisa5	0.30375	0.048137	-0.517484	1.31752	0.800037	1869
Ints9	0.79582	0.12617	-0.0991852	0.899044	0.799859	1870
Mier3	0.95277	0.15115	-0.0210119	0.820592	0.79958	1871
Hadhb	0.54714	0.086809	-0.261902	1.06144	0.799534	1872
Bbs2	0.66192	0.10509	-0.179194	0.978439	0.799244	1873
Nudt9	0.88878	0.14118	-0.0512057	0.850227	0.799021	1874
Exoc3l4	0.85962	0.13655	-0.0656935	0.864708	0.799015	1875
Arl4a	0.76328	0.12141	-0.117316	0.915746	0.798429	1876
Skint9	0.8945	0.14239	-0.0484197	0.846521	0.798101	1877
Zfp790	0.95277	0.15176	-0.0210119	0.818843	0.797831	1878
Ccdc88c	0.78516	0.12511	-0.105042	0.902708	0.797666	1879
Dpyd	0.61294	0.097704	-0.212582	1.01009	0.797506	1880
Adamts20	0.95277	0.15208	-0.0210119	0.817928	0.796916	1881
Papd4	0.79582	0.12718	-0.0991852	0.895581	0.796396	1882
Rab2a	0.95277	0.15246	-0.0210119	0.816844	0.795832	1883
6330403A02Rik	0.91018	0.14578	-0.0408727	0.836302	0.795429	1884
Cbx7	0.84489	0.13551	-0.0731998	0.868029	0.794829	1885
Pkdrej	0.71321	0.11441	-0.146783	0.941536	0.794753	1886
Pdzd4	0.95277	0.15339	-0.0210119	0.814203	0.793191	1887
Krt36	0.89593	0.14428	-0.0477259	0.840794	0.793068	1888
BC107364	0.94041	0.15155	-0.0266828	0.819444	0.792761	1889
Krt25	0.805	0.12976	-0.0942041	0.886859	0.792655	1890
Kcnab2	0.69789	0.11251	-0.156213	0.948809	0.792596	1891
Sstr2	0.95277	0.15397	-0.0210119	0.812564	0.791552	1892
Nos1	0.86847	0.14039	-0.0612452	0.852664	0.791419	1893
Ablim1	0.95277	0.15415	-0.0210119	0.812056	0.791045	1894
AA986860	0.38642	0.062541	-0.41294	1.20384	0.790895	1895
Abhd15	0.95277	0.15435	-0.0210119	0.811493	0.790481	1896
Zfp414	0.95277	0.15445	-0.0210119	0.811212	0.7902	1897
Ces2e	0.95277	0.15452	-0.0210119	0.811015	0.790003	1898
Zwint	0.85234	0.13825	-0.0693871	0.859335	0.789948	1899
AI836003	0.85962	0.13945	-0.0656935	0.855581	0.789888	1900
Prmt2	0.90243	0.14644	-0.0445865	0.83434	0.789754	1901
Cyp2c68	0.70535	0.11452	-0.151595	0.941119	0.789523	1902
Cdan1	0.90243	0.1467	-0.0445865	0.83357	0.788983	1903
Klrc2	0.91304	0.14875	-0.0395102	0.827543	0.788033	1904
Zmym1	0.54303	0.088505	-0.265176	1.05303	0.787856	1905
Pdhx	0.50749	0.082721	-0.294573	1.08238	0.787812	1906
Alg3	0.19121	0.031176	-0.718489	1.50618	0.78769	1907
Nfic	0.72148	0.11766	-0.141776	0.929371	0.787595	1908
Cd22	0.90243	0.14726	-0.0445865	0.831915	0.787329	1909
4930503B20Rik	0.4856	0.07926	-0.313721	1.10095	0.787225	1910
Olig1	0.95277	0.15559	-0.0210119	0.808018	0.787006	1911
Zfp334	0.91063	0.14873	-0.040658	0.827601	0.786943	1912
Cdhr5	0.11233	0.018381	-0.949504	1.73563	0.786127	1913
Zfp960	0.94745	0.15513	-0.0234437	0.809304	0.785861	1914
Fut4	0.77211	0.12654	-0.112321	0.897772	0.785451	1915
2010012O05Rik	0.60593	0.099383	-0.217578	1.00269	0.78511	1916
Zfp612	0.74006	0.12141	-0.130733	0.915746	0.785012	1917
Myo1g	0.318	0.052177	-0.497573	1.28252	0.784948	1918
Slx1b	0.6506	0.10677	-0.186686	0.971551	0.784865	1919
Gm12695	0.087968	0.014472	-1.05568	1.83947	0.783796	1920
Ephb1	0.68048	0.11199	-0.167185	0.950821	0.783636	1921
Uck1	0.90929	0.14974	-0.0412976	0.824662	0.783365	1922
Cox8b	0.75708	0.12473	-0.120858	0.904029	0.783171	1923
Fam184a	0.70929	0.11689	-0.149176	0.932223	0.783046	1924
V1rd19	0.57535	0.094886	-0.240068	1.0228	0.78273	1925
Spink2	0.95277	0.15722	-0.0210119	0.803492	0.78248	1926
Spop	0.95277	0.15728	-0.0210119	0.803326	0.782315	1927
1700057G04Rik	0.67831	0.11201	-0.168572	0.950743	0.782171	1928
Atp8b3	0.83232	0.13757	-0.0797097	0.861476	0.781767	1929
Tgm2	0.67816	0.11209	-0.168668	0.950433	0.781765	1930
Snai3	0.85962	0.14209	-0.0656935	0.847436	0.781743	1931
2610002J02Rik	0.56147	0.092966	-0.250673	1.03168	0.781002	1932
Nos2	0.82787	0.13721	-0.0820379	0.862614	0.780576	1933
Dcaf4	0.47464	0.078667	-0.323636	1.10421	0.780572	1934
Fbxw18	0.58387	0.096867	-0.233684	1.01382	0.78014	1935
Akr1c21	0.911	0.15119	-0.0404816	0.820477	0.779995	1936
Mn1	0.71023	0.1179	-0.148601	0.928486	0.779885	1937
Pou5f1	0.95277	0.1583	-0.0210119	0.800519	0.779507	1938
Pcdh12	0.91185	0.15182	-0.0400766	0.818671	0.778594	1939
Sharpin	0.71321	0.11882	-0.146783	0.92511	0.778328	1940
Eif4a3	0.95277	0.15889	-0.0210119	0.798903	0.777892	1941
Nrxn1	0.7651	0.1276	-0.116282	0.894149	0.777868	1942
Clip4	0.95277	0.15895	-0.0210119	0.798739	0.777728	1943
Tm9sf2	0.80304	0.13398	-0.0952628	0.87296	0.777697	1944
Dtymk	0.85036	0.14204	-0.0703972	0.847589	0.777192	1945
Gm525	0.91031	0.15214	-0.0408107	0.817757	0.776946	1946
Nrl	0.90243	0.15114	-0.0445865	0.820621	0.776034	1947
Ankrd28	0.25563	0.042825	-0.592388	1.3683	0.775914	1948
BC004004	0.65344	0.10948	-0.184794	0.960665	0.775871	1949
Ppwd1	0.70176	0.11762	-0.153811	0.929519	0.775707	1950
Rpia	0.95277	0.15976	-0.0210119	0.796532	0.77552	1951
Wfdc11	0.73218	0.12286	-0.135382	0.910589	0.775207	1952
Lrr1	0.87342	0.14672	-0.0587769	0.833511	0.774734	1953
Evc	0.95277	0.16007	-0.0210119	0.79569	0.774678	1954
Lce3d	0.94568	0.15889	-0.0242558	0.798903	0.774648	1955
Stk4	0.4025	0.067628	-0.395234	1.16987	0.774639	1956
Crkl	0.8383	0.14087	-0.0766005	0.851181	0.774581	1957
Pcdhb5	0.78508	0.13207	-0.105086	0.879196	0.77411	1958
Cib2	0.73012	0.12292	-0.136606	0.910377	0.773772	1959
Mfrp	0.95277	0.16046	-0.0210119	0.794633	0.773621	1960
Slc22a17	0.76071	0.12817	-0.118781	0.892214	0.773433	1961
Hsd3b6	0.81413	0.13721	-0.0893062	0.862614	0.773308	1962
Tmem258	0.95277	0.16083	-0.0210119	0.793633	0.772621	1963
Smyd5	0.95277	0.16093	-0.0210119	0.793363	0.772351	1964
Gm17455	0.95277	0.16098	-0.0210119	0.793228	0.772216	1965
5430421N21Rik	0.94532	0.15973	-0.0244212	0.796614	0.772192	1966
Cep170b	0.35418	0.05988	-0.450776	1.22272	0.771942	1967
Cnot2	0.98759	0.16706	-0.00542332	0.777128	0.771704	1968
Omd	0.66738	0.11294	-0.175627	0.947152	0.771525	1969
Wdr5	0.95277	0.1614	-0.0210119	0.792096	0.771085	1970
Myocd	0.78291	0.13267	-0.106288	0.877227	0.770939	1971
March4	0.95277	0.16159	-0.0210119	0.791586	0.770574	1972
Tmem52b	0.67928	0.11521	-0.167951	0.93851	0.770559	1973
Ldlrad4	0.591	0.10027	-0.228413	0.998829	0.770416	1974
Fmnl3	0.77661	0.13177	-0.109797	0.880183	0.770386	1975
Ncoa1	0.81811	0.13899	-0.0871883	0.857016	0.769828	1976
Ankrd13a	0.80034	0.13604	-0.0967255	0.866333	0.769608	1977
Epb4.1	0.95277	0.162	-0.0210119	0.790485	0.769473	1978
Zscan10	0.53188	0.090448	-0.274186	1.0436	0.769415	1979
Cyb561	0.95277	0.16205	-0.0210119	0.790351	0.769339	1980
Psmb8	0.81813	0.13919	-0.0871777	0.856392	0.769214	1981
Ang6	0.92097	0.15681	-0.0357545	0.804626	0.768872	1982
N6amt1	0.41152	0.070071	-0.385609	1.15446	0.768853	1983
Tmigd1	0.95277	0.16232	-0.0210119	0.789628	0.768616	1984
Naa25	0.95277	0.1625	-0.0210119	0.789147	0.768135	1985
Cenpv	0.165	0.028145	-0.782516	1.5506	0.768083	1986
Zfp560	0.54804	0.093497	-0.261188	1.0292	0.768015	1987
Sntg2	0.53486	0.09129	-0.27176	1.03958	0.767817	1988
Nprl2	0.90243	0.15409	-0.0445865	0.812226	0.767639	1989
Gstp2	0.82732	0.14127	-0.0823265	0.84995	0.767624	1990
Golim4	0.84489	0.14433	-0.0731998	0.840643	0.767444	1991
Isl1	0.34919	0.059657	-0.456938	1.22434	0.7674	1992
Lrba	0.95277	0.163	-0.0210119	0.787812	0.7668	1993
Cyp2c44	0.95277	0.16314	-0.0210119	0.78744	0.766428	1994
Pabpc4	0.42408	0.072744	-0.372552	1.1382	0.765651	1995
Atp10a	0.7439	0.12765	-0.128485	0.893979	0.765494	1996
4921501E09Rik	0.22214	0.038134	-0.653373	1.41869	0.765314	1997
Slc22a1	0.76175	0.13081	-0.118188	0.883359	0.765172	1998
Pepd	0.73588	0.12637	-0.133193	0.898356	0.765163	1999
[truncated: 16,425 more rows]
